# Supplementary material for: ‘Unravelling the shared genetic architecture between suicidality and subcortical brain volume: a genome-wide association study’
Source: Acta Neuropsychiatr. 2025 Mar 31;37:e58. doi: 10.1017/neu.2025.12 (PMC13130292; doi:10.1017/neu.2025.12)
Supplement: Defo and Ramesar supplementary material [file S0924270825000122sup001.xlsx]

## Sheet: Index
	Supplementary Table 1: Significant SNPs from our GWAS meta-analysis using RE2C/METASOFT encompassing ESH, SA, and TLNWL
	Supplementary Table 2: Significant SNPs from our GWAS meta-analysis using RE2C/METASOFT encompassing SUIC, ICV, Accumbens, Caudate, Hippocampus, Pallidum, Thalamus, and Putamen.
	Supplementary Table 3: Significant genes from our gene and subnetwork GWAS meta-analysis using ancMETA encompassing ESH, SA, and TLNWL
	Supplementary Table 4: Significant hub genes from our gene and subnetwork GWAS meta-analysis using ancMETA encompassing ESH, SA, and TLNWL
	Supplementary Table 5: Significant genes from our gene and subnetwork GWAS meta-analysis using ancMETA encompassing SUIC, ICV, Accumbens, Caudate, Hippocampus, Pallidum, Thalamus, and Putamen.
	Supplementary Table 6: Significant Hub genes from our gene and subnetwork GWAS meta-analysis using ancMETA encompassing SUIC, ICV, Accumbens, Caudate, Hippocampus, Pallidum, Thalamus, and Putamen.
	Supplementary Table 7: Significant Pathways per REACTOME
	Supplementary Table 8: Significant Pathways per KEGG
	Supplementary Table 9: Significant Pathways per WikiPathways
	Supplementary Table 10: Significant GO Biological Processes
	Supplementary Table 11: Significant GO Cellular Component
	Supplementary Table 12: Significant GO Molecular Function
	Supplementary Table 13: Enriched Human Monarch Phenotype
	Supplementary Table 14. List of ‘Pathogenic genes’ derived from our gene/sub-network GWAS meta-analysis using ancMETA on the two sets of phenotypes. The pathogenic criteria were based on the probability of being 'loss-of-function Intolerant' > 0.9

## Sheet: Supplementary Table 1 
Significant SNPs from our GWAS meta-analysis using RE2C/METASOFT encompassing ESH, SA, and TLNWL
rsID	A1	A2	Nstudy	BETA	SE	P_RE2C	I2	Q	Qp	GENE_SYMBOL	BIOTYPE	Consequence	PVALUE_RE2	PVALUE_BE	P_ESH	P_SA	P_TLNWL	M_ESH	M_SA	M_TLNWL
rs17408393	A	G	3	0.00447443	0.000823481	1.5334e-09	88	16.96	0.000207787	DCC	protein_coding	intron_variant	7.46986e-10	3.61296e-09	2.84939e-05	0.490626	9.41506e-08	0.427	0.647	0.999
rs62099230	G	A	3	0.00442963	0.000823103	2.13917e-09	88	16.85	0.000219796	DCC	protein_coding	intron_variant	1.04073e-09	3.25779e-09	3.49513e-05	0.490626	1.09139e-07	0.394	0.64	0.999
rs17487277	C	G	3	0.00441958	0.000823249	2.24963e-09	88	16.89	0.000214614	DCC	protein_coding	intron_variant	1.09406e-09	2.5179e-09	3.71815e-05	0.490626	1.07809e-07	0.375	0.636	0.999
rs62100771	A	G	3	0.00431138	0.000825419	2.78691e-09	88	18.17	0.000113461	DCC	protein_coding	intron_variant	1.34949e-09	4.92424e-11	7.99319e-05	0.483213	5.89038e-08	0.133	0.587	1
rs150002680	A	G	3	0.0244171	0.00411092	2.85775e-09	0	0.02	0.989758	SH3GL3	protein_coding	intron_variant	4.14541e-09	8.23788e-09	7.91742e-09	0.771452	0.165924	1	0.717	0.835
rs8095327	T	A	3	-0.00429856	0.000812798	2.91483e-09	89	18.54	9.43108e-05	DCC	protein_coding	intron_variant	1.45727e-09	2.55593e-10	5.60675e-05	0.120178	1.30351e-07	0.254	0.701	1
rs17487256	C	T	3	0.00427822	0.000825373	3.13484e-09	89	18.37	0.000102663	DCC	protein_coding	intron_variant	1.51621e-09	5.32446e-11	9.61887e-05	0.490626	5.44826e-08	0.104	0.579	1
rs62099232	C	T	3	0.0042745	0.000825127	3.13651e-09	89	18.4	0.000100946	DCC	protein_coding	intron_variant	1.5169e-09	5.54034e-11	9.77445e-05	0.490626	5.35577e-08	0.101	0.579	1
rs3794923	C	T	3	0.00426252	0.000825153	3.21756e-09	89	18.53	9.47367e-05	DCC	protein_coding	intron_variant	1.55565e-09	6.27557e-11	0.000105245	0.476096	5.13376e-08	0.091	0.58	1
rs11663824	C	A	3	0.004283	0.000825658	3.70318e-09	88	17.97	0.000125529	DCC	protein_coding	intron_variant	1.79177e-09	6.28973e-11	8.99799e-05	0.468803	7.1858e-08	0.133	0.59	1
rs62100767	A	C	3	0.0042321	0.000825203	3.76313e-09	89	18.6	9.13126e-05	DCC	protein_coding	intron_variant	1.81746e-09	1.11956e-10	0.000123032	0.485597	5.11519e-08	0.076	0.574	1
rs12959446	T	A	3	0.00425658	0.000825267	4.0047e-09	88	18.13	0.000115629	DCC	protein_coding	intron_variant	1.93599e-09	6.41684e-11	0.000103361	0.476096	6.69398e-08	0.11	0.584	1
rs62100766	G	T	3	0.00425407	0.000825612	4.03898e-09	88	18.16	0.00011372	DCC	protein_coding	intron_variant	1.9521e-09	6.90315e-11	0.000105991	0.485597	6.52809e-08	0.106	0.581	1
rs17488727	A	C	3	0.00405861	0.000819855	4.08886e-09	90	20.44	3.64412e-05	DCC,MIR4528	protein_coding,miRNA	intron_variant,upstream_gene_variant	1.96597e-09	7.10656e-09	0.000301129	0.480834	2.11528e-08	0.014	0.563	1
rs7229097	G	A	3	-0.00425863	0.000814384	4.11791e-09	88	17.07	0.000196606	DCC	protein_coding	intron_variant	2.04097e-09	5.22347e-10	6.49322e-05	0.769792	9.99456e-08	0.232	0.565	1
rs17486305	C	T	3	0.00424795	0.00082583	4.17113e-09	89	19.65	5.40009e-05	DCC	protein_coding	intron_variant	2.06307e-09	1.13536e-10	9.7097e-05	0.339182	4.30615e-08	0.11	0.366	1
rs4291980	T	G	3	0.00423953	0.000815616	4.45467e-09	89	18.34	0.000104094	DCC	protein_coding	intron_variant	2.15197e-09	4.37563e-10	7.35298e-05	0.402104	7.46847e-08	0.19	0.477	1
rs4321259	G	A	3	0.00425899	0.000815437	4.763e-09	88	17.2	0.000183904	DCC	protein_coding	intron_variant	2.31058e-09	4.52296e-10	6.94912e-05	0.322323	1.43338e-07	0.244	0.646	0.999
rs4372758	C	T	3	-0.00434304	0.000813477	4.76417e-09	87	16.62	0.000245553	DCC	protein_coding	intron_variant	2.28842e-09	4.20612e-08	3.19458e-05	0.36031	2.04272e-07	0.564	0.599	0.999
rs11659803	G	A	3	0.00417671	0.000827607	5.30583e-09	89	19.08	7.18176e-05	DCC	protein_coding	intron_variant	2.56624e-09	6.076e-10	0.000176076	0.287162	6.04536e-08	0.052	0.626	1
rs8098809	G	A	3	-0.00420616	0.000812687	5.39196e-09	89	18.81	8.24427e-05	DCC	protein_coding	intron_variant	2.7197e-09	1.41444e-10	8.93364e-05	0.0841307	1.7776e-07	0.185	0.721	1
rs62100775	A	G	3	0.00412103	0.000820939	5.54133e-09	89	18.99	7.50414e-05	DCC	protein_coding	intron_variant	2.66947e-09	8.88189e-10	0.00019639	0.471149	4.76598e-08	0.042	0.571	1
rs4456576	C	G	3	0.00403313	0.000819955	5.87558e-09	89	19.98	4.59512e-05	DCC,MIR4528	protein_coding,miRNA	intron_variant,upstream_gene_variant	2.82233e-09	7.8418e-09	0.000321864	0.493031	2.91822e-08	0.016	0.56	1
rs4296324	C	G	3	0.00415292	0.000816332	7.24603e-09	88	17.53	0.000156474	DCC	protein_coding	intron_variant	3.53239e-09	1.20593e-10	0.00012401	0.60797	9.80575e-08	0.119	0.559	1
rs4343352	T	C	3	0.00424336	0.000813186	7.62848e-09	87	16.07	0.000324017	DCC	protein_coding	intron_variant	3.69765e-09	6.52057e-09	6.13856e-05	0.387311	2.6461e-07	0.376	0.655	0.999
rs10502966	A	G	3	0.00395584	0.000819617	1.09513e-08	89	19.61	5.51289e-05	DCC	protein_coding	intron_variant	5.24862e-09	1.37417e-08	0.000433947	0.480834	4.25585e-08	0.015	0.563	1
rs62100765	C	G	3	0.00415453	0.000825264	1.09556e-08	88	17.33	0.000172425	DCC	protein_coding	intron_variant	5.28011e-09	1.88063e-10	0.000151862	0.442977	1.39009e-07	0.116	0.593	1
rs28592695	A	G	3	-0.00497391	0.000915939	1.21165e-08	83	12.14	0.00230803	STIM2	-	intergenic_variant	7.06088e-09	1.3352e-07	1.19722e-05	0.641702	2.3965e-06	0.957	0.724	0.997
rs72917329	G	A	3	0.0041313	0.000825771	1.67957e-08	88	16.67	0.000240317	DCC	protein_coding	intron_variant	8.23061e-09	5.0852e-10	0.000148031	0.736669	1.84733e-07	0.153	0.527	0.999
rs4939722	T	A	3	-0.00385244	0.000810058	2.08178e-08	90	20.4	3.71158e-05	DCC	protein_coding	intron_variant	1.04406e-08	2.75561e-08	0.000537206	0.0899639	1.115e-07	0.018	0.703	1
rs6682470	C	T	3	0.0238669	0.00427187	2.16334e-08	76	8.59	0.0136698	MEAF6	-	intergenic_variant	1.07095e-08	6.06422e-08	3.25392e-06	0.968953	2.05526e-05	0.998	0.744	0.996
rs115632986	C	T	3	0.0245327	0.00446136	2.19184e-08	79	9.65	0.00802592	RSPO1	protein_coding	intron_variant	1.10866e-08	9.83492e-08	6.32458e-06	0.854915	1.02327e-05	0.992	0.75	0.996
rs12959099	A	C	3	0.00421101	0.000813885	3.55235e-08	84	12.5	0.0019286	DCC	protein_coding	intron_variant	2.1489e-08	3.61128e-07	4.39294e-05	0.471149	2.64396e-06	0.824	0.731	0.997
rs66563806	G	A	3	-0.00386091	0.000811037	4.12362e-08	88	17.99	0.000123922	DCC	protein_coding	intron_variant	2.061e-08	1.50374e-09	0.000393409	0.59714	1.33751e-07	0.048	0.387	1
rs7232543	A	G	3	0.00391072	0.000816244	4.16297e-08	88	16.99	0.000204068	DCC	protein_coding	intron_variant	2.0709e-08	1.99596e-09	0.000366068	0.490626	2.28471e-07	0.062	0.57	1
rs4368222	G	C	3	0.0037774	0.000811245	4.3958e-08	89	18.33	0.000104618	DCC	protein_coding	intron_variant	2.25153e-08	2.70315e-08	0.000658313	0.620452	1.11522e-07	0.019	0.515	1
rs7241743	T	C	3	0.00402764	0.000808623	4.72104e-08	86	14.58	0.000682295	DCC	protein_coding	intron_variant	2.39467e-08	3.56163e-08	0.000129958	0.474852	8.52205e-07	0.372	0.636	0.998

## Sheet: Supplementary Table 2
Significant SNPs from our GWAS meta-analysis using RE2C/METASOFT encompassing SUIC, ICV, Accumbens, Caudate, Hippocampus, Pallidum, Thalamus, and Putamen.
RSID	RE2Cp*	#chrom	pos	ref	alt	nearest_genes	PVALUE_FE	BETA_FE	STD_FE	BETA_RE	STD_RE	PVALUE_RE2	I2	Q	PVALUE_Q	P_SUIC	P_Acc	P_Cau	P_Hipp	P_ICV	P_Pal	P_Put	P_Tha	M_SUIC	M_Acc	M_Cau	M_Hipp	M_ICV	M_Pal	M_Put	M_Tha
rs6567261	5.68739e-30	18	62184009	T	C	PIGN	6.00641e-16	-0.000554885	6.85959e-05	-0.00117387	0.000396533	3.46191e-30	92.769	96.8048	4.92312e-18	0.537556	6.18106e-05	0.000296559	0.0660231	0.17664	5.16125e-07	5.65473e-24	0.554092	0.235	0	0	0	0.242	0	1	0
rs11754988	5.17401e-27	6	74253222	C	T	CD109	2.62205e-14	-0.00052299	6.86723e-05	-0.00108028	0.000385114	3.13968e-27	92.2943	90.8424	8.30658e-17	0.609382	0.000270568	0.000164471	0.166958	0.102145	3.89016e-07	2.57405e-21	0.331809	0.244	0	0.001	0	0.242	0	1	0
rs56161836	6.69852e-27	1	245197588	G	A	KIF26B	4.21159e-14	-0.000502589	6.65303e-05	-0.00105191	0.000378045	4.06426e-27	92.3198	91.143	7.20533e-17	0.944291	0.000198527	0.000218172	0.125681	0.101441	8.59957e-07	2.20906e-21	0.254686	0.247	0	0.001	0	0.242	0	1	0
rs13022308	7.94891e-27	2	166492125	G	A	SCN7A	3.21321e-14	-0.000505011	6.65414e-05	-0.00105451	0.00037653	4.82252e-27	92.2449	90.2627	1.09272e-16	0.692789	0.000171954	0.000297008	0.108536	0.11098	7.47037e-07	2.81954e-21	0.267362	0.243	0	0	0	0.242	0	1	0
rs2302862	8.90543e-27	3	10216809	T	C	IRAK2	3.40795e-14	-0.00051561	6.80063e-05	-0.00105896	0.000379352	5.40252e-27	92.2127	89.8903	1.30312e-16	0.710914	0.000181026	0.000348522	0.0908235	0.128536	1.32391e-06	1.93751e-21	0.226593	0.255	0	0	0	0.243	0	1	0
rs112321855	8.90925e-27	6	92291159	A	C	EPHA7	3.55222e-14	-0.000515334	6.80181e-05	-0.00105848	0.000379464	5.40484e-27	92.2145	89.9105	1.29072e-16	0.792918	0.000190496	0.000311795	0.0922817	0.128565	1.26697e-06	2.12607e-21	0.223491	0.251	0	0	0	0.243	0	1	0
rs73990455	8.92084e-27	2	221793974	G	A	EPHA4	3.3966e-14	-0.00051564	6.80063e-05	-0.00105794	0.000379105	5.41186e-27	92.2016	89.7622	1.38444e-16	0.945225	0.000180501	0.000348195	0.0906812	0.128619	1.32252e-06	1.93585e-21	0.226797	0.25	0	0	0	0.243	0	1	0
rs76251217	9.27751e-27	8	65758252	C	T	MTFR1,PDE7A	3.45808e-14	-0.000505088	6.66352e-05	-0.00105328	0.000376402	5.62813e-27	92.1964	89.7024	1.42414e-16	0.900678	0.000168805	0.000343092	0.122598	0.127152	6.66156e-07	3.04886e-21	0.265461	0.25	0	0	0	0.243	0	1	0
rs12987321	9.79276e-27	2	238622777	G	A	ASB1	3.48102e-14	-0.000504702	6.65918e-05	-0.00104873	0.000385282	5.94054e-27	92.5836	94.385	1.55161e-17	0.0290675	0.000170211	0.000341045	0.123463	0.129939	6.33446e-07	3.28542e-21	0.261374	0.226	0	0	0	0.24	0	1	0
rs1925688	1.07403e-26	6	87149638	T	C	ZNF292	3.06959e-14	-0.000508025	6.68863e-05	-0.00105685	0.0003779	6.51504e-27	92.2218	89.9953	1.23999e-16	0.614979	0.000165291	0.000303675	0.116716	0.0851376	6.47376e-07	4.48205e-21	0.262613	0.258	0	0.001	0	0.243	0	1	0
rs7017598	1.11769e-26	8	18917707	T	C	PSD3	4.20817e-14	-0.000502814	6.65592e-05	-0.00104717	0.000379154	6.77973e-27	92.3459	91.4539	6.21937e-17	0.186869	0.000188316	0.00033559	0.127215	0.130149	6.49594e-07	3.34132e-21	0.25981	0.238	0	0	0	0.242	0	1	0
rs435758	3.85391e-26	9	23636675	A	G	ELAVL2	6.27683e-14	-0.000510033	6.79847e-05	-0.00103815	0.000375449	2.33626e-26	92.048	88.0277	3.14218e-16	0.964235	0.000217177	0.000456732	0.131702	0.12006	1.12747e-06	4.83624e-21	0.243063	0.249	0	0	0	0.243	0	1	0
rs116812052	3.9462e-26	4	58441565	C	T	IGFBP7	6.33546e-14	-0.000509992	6.79903e-05	-0.00103657	0.000380291	2.39218e-26	92.2577	90.4125	1.01797e-16	0.122054	0.000217315	0.000459383	0.131192	0.121234	1.12783e-06	4.83238e-21	0.2434	0.234	0	0	0	0.241	0	1	0
rs6874869	5.14278e-26	5	166883792	T	C	TENM2	7.65947e-14	-0.000508633	6.8035e-05	-0.00104239	0.000376377	3.11712e-26	92.0721	88.2957	2.76859e-16	0.450049	0.000236831	0.000482065	0.126167	0.128054	1.18716e-06	5.5311e-21	0.24829	0.259	0	0	0	0.244	0	1	0
rs2829352	9.89571e-26	21	24771483	A	G	MRPL39	8.16086e-14	-0.000583623	7.8153e-05	-0.00119212	0.000430673	5.9959e-26	91.9379	86.8265	5.53967e-16	0.792608	0.000275938	0.00108706	0.0993437	0.1024	5.39824e-07	1.1589e-20	0.26281	0.251	0	0	0	0.243	0	1	0
rs74939585	1.045e-24	2	179470471	G	T	ZNF385B	1.72858e-13	-0.000535852	7.27243e-05	-0.0011737	0.00038882	6.32366e-25	91.4585	81.9532	5.50168e-15	0.916691	0.000719397	0.00430579	0.0470937	0.181766	9.93412e-07	1.09752e-20	0.970897	0.247	0	0	0	0.243	0	1	0
rs7032795	1.30013e-23	9	114372665	T	C	AKNA	1.91883e-12	-0.000501635	7.12523e-05	-0.00110781	0.000380898	7.85615e-24	91.4943	82.2981	4.67787e-15	0.489392	0.0019726	0.00224074	0.0808819	0.163657	1.47074e-06	4.40332e-20	0.797231	0.234	0	0	0	0.242	0	1	0
rs142210334	1.67422e-23	3	29545196	A	G	RBMS3,RP11-9J18.1	7.90132e-14	-0.000519092	6.94721e-05	-0.00108366	0.000363463	1.01151e-23	91.0964	78.6199	2.63253e-14	0.205705	0.000134162	0.00019079	0.0837274	0.0356875	1.16557e-05	1.29314e-18	0.67725	0.259	0	0.012	0	0.243	0	1	0
rs72926685	1.87363e-23	2	80196460	A	G	CTNNA2	2.19729e-12	-0.000501023	7.1357e-05	-0.00110785	0.000381592	1.13191e-23	91.4761	82.1221	5.08153e-15	0.331842	0.00184412	0.00282382	0.0773676	0.171909	1.74932e-06	5.11581e-20	0.76239	0.261	0	0	0	0.245	0	1	0
rs9397977	2.44079e-23	6	156867753	G	T	ARID1B	4.85526e-12	-0.000495011	7.16395e-05	-0.00110185	0.000389489	1.47431e-23	91.7689	85.0428	1.28469e-15	0.101349	0.00283244	0.00296761	0.0922536	0.1715	1.52251e-06	3.97495e-20	0.743576	0.235	0	0	0	0.242	0	1	0
rs79574843	2.69172e-23	5	81622386	A	G	SSBP2	3.87301e-12	-0.000493716	7.11228e-05	-0.00110915	0.000383638	1.62579e-23	91.6533	83.8651	2.23745e-15	0.138242	0.00318092	0.00228941	0.0878458	0.147416	1.26674e-06	6.90028e-20	0.87342	0.261	0	0	0	0.245	0	1	0
rs10989660	4.18057e-23	9	101858708	A	C	GRIN3A	1.07981e-12	-0.000506749	7.11733e-05	-0.00110264	0.000382502	2.52437e-23	91.5611	82.9495	3.44318e-15	0.0261647	0.000793552	0.002757	0.0464208	0.194835	5.87093e-06	1.22424e-19	0.759209	0.213	0	0	0	0.24	0	1	0
rs7641466	3.35883e-22	3	46296984	A	G	CCR3	4.33999e-13	-0.000499652	6.89698e-05	-0.00103598	0.000356072	2.02551e-22	90.8478	76.4841	7.162e-14	0.103382	0.000162292	0.000554837	0.0463722	0.0492147	4.26797e-05	4.19817e-18	0.549357	0.219	0	0.003	0	0.239	0	1	0
rs75044743	2.70497e-21	14	73818832	C	T	ELMSAN1	4.45086e-12	-0.000473866	6.84572e-05	-0.00101267	0.000350282	1.62892e-21	90.3812	72.7739	4.05665e-13	0.710402	0.00110899	0.00345208	0.0789783	0.108609	2.62912e-06	1.04975e-17	0.64163	0.247	0	0.001	0	0.243	0	1	0
rs7326763	5.81471e-14	13	60731197	A	C	TDRD3	6.04232e-10	-0.000420068	6.78698e-05	-0.000845961	0.00027858	3.44714e-14	84.6932	45.7312	9.86054e-08	0.293503	0.00367128	0.00306268	0.194363	0.0961697	1.21399e-05	8.72252e-11	0.83388	0.547	0.042	0.752	0.498	0.538	0.73	1	0.298
rs419212	8.02923e-14	1	166535642	T	C	POGK	8.04807e-10	-0.000470518	7.6582e-05	-0.000989118	0.000322249	4.75801e-14	85.9092	49.6777	1.67092e-08	0.45278	0.00482373	0.0143224	0.0741215	0.00662475	4.70231e-05	1.79369e-11	0.434619	0.34	0.022	0.187	0.168	0.329	0.186	1	0.13
rs12269802	9.14828e-14	11	87131060	G	A	TMEM135	8.60369e-10	-0.000469018	7.64699e-05	-0.000984057	0.000323569	5.42024e-14	86.0713	50.2561	1.28653e-08	0.305578	0.00485728	0.0146676	0.0745889	0.00596365	4.76469e-05	1.90394e-11	0.442445	0.328	0.022	0.186	0.167	0.327	0.186	1	0.128
rs9815296	1.05878e-13	3	178434563	G	T	KCNMB2,RP11-385J1.3	8.92872e-10	-0.000475623	7.76215e-05	-0.00100216	0.000322374	6.27193e-14	85.5003	48.2769	3.1433e-08	0.787542	0.00491167	0.0119602	0.0668166	0.0084146	5.82193e-05	2.61575e-11	0.433226	0.355	0.027	0.227	0.204	0.347	0.223	1	0.156
rs1102315	1.15238e-13	1	168460509	A	G	XCL2	1.03099e-09	-0.000466555	7.64275e-05	-0.00098353	0.000323705	6.82569e-14	86.0882	50.3172	1.25149e-08	0.256246	0.00499541	0.0133002	0.0688684	0.00593799	5.6995e-05	2.25427e-11	0.493636	0.346	0.021	0.179	0.161	0.325	0.177	1	0.118
rs116281073	1.19088e-13	10	80612368	T	C	SH2D4B	8.96818e-10	-0.000468335	7.64407e-05	-0.000977023	0.0003189	7.05341e-14	85.6332	48.7234	2.57034e-08	0.880095	0.00465499	0.0134807	0.0648486	0.00585596	5.22182e-05	2.78848e-11	0.509323	0.354	0.029	0.226	0.205	0.346	0.225	1	0.148
rs12467006	1.33368e-13	2	185837921	C	T	FSIP2	1.13759e-09	-0.000469663	7.71356e-05	-0.000993532	0.000328521	7.89804e-14	86.2771	51.0097	9.14718e-09	0.124165	0.00528124	0.0141973	0.0794596	0.00672292	5.76111e-05	2.25655e-11	0.442498	0.343	0.019	0.164	0.145	0.32	0.162	1	0.113
rs13005094	1.45762e-13	2	201227838	T	C	CASP10	1.17784e-09	-0.000469852	7.72373e-05	-0.000988598	0.000323587	8.63094e-14	85.79	49.261	2.01689e-08	0.386452	0.00520655	0.0137698	0.0818287	0.00691819	5.96909e-05	2.35808e-11	0.454276	0.335	0.02	0.16	0.141	0.317	0.158	1	0.109
rs56308182	1.55085e-13	5	23221523	C	T	PRDM9	9.50796e-09	-0.00039106	6.81374e-05	-0.000826254	0.000298626	9.18227e-14	86.6738	52.528	4.59396e-09	0.0426871	0.0186165	0.0129909	0.20706	0.106294	4.72375e-06	2.53896e-11	0.96394	0.449	0.002	0.512	0.334	0.44	0.529	1	0.164
rs7791463	1.57373e-13	7	98189735	G	A	LMTK2	1.12578e-09	-0.000472774	7.76252e-05	-0.00100498	0.000331247	9.31756e-14	86.3133	51.1447	8.60465e-09	0.0645247	0.00502721	0.0122973	0.0731493	0.00845918	6.99941e-05	3.09007e-11	0.434846	0.365	0.025	0.193	0.171	0.334	0.188	1	0.133
rs146225373	1.65385e-13	20	55226415	G	A	DOK5	1.26135e-09	-0.000464019	7.64164e-05	-0.00097364	0.000330011	9.79129e-14	86.6487	52.4292	4.80483e-09	0.0542705	0.00529552	0.0146275	0.0697839	0.00603624	5.39145e-05	2.77437e-11	0.528216	0.328	0.022	0.191	0.172	0.328	0.19	1	0.123
rs76295381	1.65878e-13	4	95127353	G	A	BMPR1B	5.09278e-09	-0.000466237	7.9779e-05	-0.000905588	0.000325079	9.82043e-14	84.6165	45.5032	1.09202e-07	0.919555	0.00719209	0.165328	0.0154019	0.544023	1.5307e-05	1.83728e-11	0.515162	0.303	0.005	0.107	0.144	0.305	0.148	1	0.025
rs12062901	2.27237e-13	1	65963105	A	C	PDE4B	7.00731e-10	-0.000472029	7.65545e-05	-0.00096568	0.000311704	1.34473e-13	84.8713	46.2696	7.74693e-08	0.952053	0.00360522	0.0152134	0.0517044	0.00687509	5.69588e-05	8.12179e-11	0.52694	0.439	0.081	0.395	0.372	0.433	0.399	1	0.268
rs16967009	2.67149e-13	18	35690283	A	G	GALNT1	7.55732e-09	-0.000400496	6.93135e-05	-0.000836282	0.000292964	1.58058e-13	85.6198	48.6781	2.62337e-08	0.187136	0.0210825	0.00452299	0.232384	0.0644127	2.29178e-06	2.88471e-10	0.911819	0.601	0.002	0.951	0.564	0.596	0.965	1	0.305
rs4995783	3.27905e-13	2	49242303	T	C	FSHR	1.78383e-09	-0.00040947	6.80594e-05	-0.000815993	0.000272943	1.9395e-13	83.922	43.5378	2.62574e-07	0.685367	0.00479096	0.00475852	0.24807	0.0838807	1.66167e-05	1.73566e-10	0.848894	0.505	0.04	0.666	0.405	0.5	0.651	1	0.264
rs76515473	3.56184e-13	5	93004586	C	T	NR2F1	9.04173e-09	-0.00044916	7.81448e-05	-0.000904652	0.000313188	2.10653e-13	84.1596	44.1908	1.96277e-07	0.992527	0.0128076	0.0887695	0.00979732	0.951827	2.03294e-05	5.32159e-11	0.618959	0.407	0.005	0.348	0.411	0.407	0.415	1	0.08
rs6707203	3.61089e-13	2	5163408	A	C	SOX11	1.10638e-08	-0.00038289	6.70143e-05	-0.00080955	0.000274859	2.1355e-13	84.681	45.6948	1.00223e-07	0.890074	0.0153183	0.00278866	0.200119	0.22955	2.05988e-05	7.90256e-11	0.990414	0.454	0.004	0.581	0.347	0.451	0.527	1	0.164
rs7859893	5.34337e-13	9	6568116	A	G	GLDC	1.01527e-08	-0.000458384	8.0023e-05	-0.000892345	0.000322058	3.15837e-13	84.1363	44.126	2.02037e-07	0.789182	0.00956142	0.173972	0.0315276	0.622532	1.28708e-05	3.02626e-11	0.618973	0.31	0.004	0.111	0.146	0.308	0.158	1	0.03
rs981284	6.30658e-13	2	176500600	G	A	MTX2	2.16929e-08	-0.000437583	7.81687e-05	-0.000898618	0.000316923	3.72684e-13	84.5443	45.2907	1.20092e-07	0.474868	0.0199195	0.0879634	0.0162644	0.933975	1.94202e-05	4.15724e-11	0.637496	0.372	0.002	0.252	0.291	0.364	0.3	1	0.06
rs4464190	6.31103e-13	19	47319466	G	A	C5AR1	1.43959e-08	-0.000445475	7.85863e-05	-0.000897127	0.000324682	3.72947e-13	85.116	47.0303	5.50665e-08	0.0845854	0.0140027	0.101108	0.0183956	0.987837	1.96274e-05	4.42765e-11	0.606956	0.342	0.004	0.208	0.245	0.345	0.254	1	0.049
rs2000687	9.44315e-13	11	98324243	T	C	CNTN5	1.82646e-08	-0.000387717	6.88945e-05	-0.000797619	0.000284072	5.57717e-13	84.8389	46.1708	8.0977e-08	0.330711	0.020439	0.00523049	0.254308	0.141895	6.83012e-06	2.53262e-10	0.88435	0.538	0.003	0.832	0.472	0.541	0.836	1	0.207
rs10201740	9.92432e-13	2	209416368	G	A	MAP2	1.88196e-08	-0.000376893	6.70329e-05	-0.000791647	0.000271877	5.86093e-13	84.3179	44.6368	1.60852e-07	0.794215	0.0164353	0.00422212	0.210619	0.239861	2.75565e-05	1.0583e-10	0.96963	0.407	0.004	0.457	0.273	0.407	0.418	1	0.131
rs7188404	1.08403e-12	16	71375214	C	T	CALB2	2.25459e-08	-0.000440447	7.87745e-05	-0.000886936	0.00031816	6.40106e-13	84.4277	44.9516	1.3975e-07	0.267991	0.0168182	0.113458	0.0164383	0.972538	2.25603e-05	6.21497e-11	0.585286	0.36	0.003	0.217	0.263	0.352	0.271	1	0.05
rs4833839	1.35598e-12	4	122637672	A	G	IL21	2.42653e-08	-0.000383875	6.88138e-05	-0.000794951	0.000280494	8.00429e-13	84.4642	45.0572	1.33308e-07	0.857896	0.0222231	0.00504407	0.258641	0.138492	8.85947e-06	2.77914e-10	0.901969	0.532	0.003	0.802	0.453	0.531	0.8	1	0.207
rs676314	1.57881e-12	19	50362278	A	G	NAPSA,NR1H2	2.80392e-08	-0.000437655	7.88104e-05	-0.000882501	0.000319049	9.31754e-13	84.505	45.1759	1.26415e-07	0.17855	0.0170125	0.119491	0.0175298	0.970526	2.8077e-05	6.74679e-11	0.579397	0.347	0.003	0.169	0.208	0.331	0.214	1	0.04
rs9316462	2.0381e-12	13	49602185	A	G	RCBTB1	6.11962e-08	-0.000371689	6.86373e-05	-0.000800066	0.000288145	1.20235e-12	85.4041	47.9585	3.62766e-08	0.240946	0.0428296	0.00999656	0.289875	0.0832835	4.64867e-06	2.4718e-10	0.883514	0.557	0.001	0.82	0.451	0.549	0.844	1	0.287
rs62445145	2.28389e-12	7	17045095	T	C	AGR3	8.90284e-08	-0.0003664	6.85142e-05	-0.000803251	0.000284628	1.34712e-12	85.0662	46.8736	5.90812e-08	0.859316	0.0507539	0.00856136	0.20177	0.105405	7.77447e-06	2.00355e-10	0.940403	0.54	0.001	0.77	0.515	0.539	0.785	1	0.263
rs6115181	2.51172e-12	20	2613608	A	G	TMC2	7.01948e-08	-0.000370075	6.8651e-05	-0.000790259	0.000284346	1.48129e-12	84.9829	46.6136	6.63927e-08	0.775102	0.0426904	0.0111142	0.258358	0.0848896	5.5592e-06	2.34692e-10	0.963649	0.535	0.001	0.779	0.46	0.534	0.803	1	0.251
rs10167571	2.57646e-12	2	213861692	C	A	SPAG16	1.68404e-07	-0.000359173	6.86596e-05	-0.000782628	0.000289298	1.51942e-12	85.5131	48.3194	3.08371e-08	0.833549	0.0756621	0.010929	0.389455	0.0788581	2.14833e-06	2.95124e-10	0.902293	0.558	0	0.887	0.371	0.554	0.921	1	0.275
rs113800061	2.62984e-12	4	185876398	A	G	SORBS2	1.91517e-09	-0.000418101	6.96273e-05	-0.000794526	0.000259902	1.55085e-12	81.8348	38.5352	2.39678e-06	0.546383	0.00482335	0.00190198	0.333219	0.0813247	2.03029e-05	4.49606e-09	0.738146	0.619	0.104	0.953	0.524	0.616	0.922	1	0.439
rs3814205	2.73769e-12	10	84371303	A	G	CCSER2	2.49341e-08	-0.000372996	6.69203e-05	-0.000774598	0.000266075	1.61435e-12	83.6599	42.8394	3.58243e-07	0.905217	0.0135354	0.00660554	0.125626	0.285093	6.95351e-05	1.48425e-10	0.813853	0.344	0.006	0.267	0.187	0.343	0.236	1	0.069
rs10105712	2.77991e-12	8	5525128	T	C	CSMD1	5.40284e-08	-0.000372593	6.85226e-05	-0.000796409	0.000281766	1.63921e-12	84.7376	45.8644	9.28961e-08	0.517798	0.0350828	0.00955784	0.182743	0.10318	9.8946e-06	2.68219e-10	0.989231	0.531	0.002	0.75	0.525	0.533	0.765	1	0.248
rs35534477	2.7862e-12	18	50292411	G	A	CXXC1	1.85634e-08	-0.000379168	6.74091e-05	-0.000773486	0.000271717	1.64291e-12	84.0462	43.8767	2.25783e-07	0.393364	0.0120687	0.00632261	0.298735	0.125594	2.86121e-05	2.41782e-10	0.97578	0.412	0.01	0.448	0.235	0.403	0.422	1	0.134
rs4908346	2.79556e-12	1	28364347	C	T	PHACTR4	1.8792e-08	-0.000379133	6.74282e-05	-0.000774311	0.000272002	1.64842e-12	84.0725	43.9492	2.18607e-07	0.37591	0.0122526	0.00657217	0.297817	0.124603	2.80295e-05	2.37543e-10	0.983472	0.414	0.01	0.445	0.235	0.403	0.421	1	0.135
rs58197248	3.10865e-12	4	66583494	A	G	CENPC	5.93427e-08	-0.000371512	6.85349e-05	-0.000792691	0.000280766	1.83274e-12	84.6158	45.5013	1.09292e-07	0.957149	0.0362236	0.0100833	0.185249	0.0960797	9.44008e-06	2.91602e-10	0.98222	0.536	0.002	0.756	0.526	0.534	0.773	1	0.241
rs2298545	3.48686e-12	18	9399823	G	A	TWSG1	5.97284e-08	-0.000371386	6.85264e-05	-0.000786511	0.000279695	2.05536e-12	84.506	45.1787	1.26259e-07	0.941381	0.0389948	0.0113192	0.20651	0.0936307	5.94203e-06	4.33357e-10	0.992747	0.567	0.001	0.842	0.561	0.566	0.869	1	0.272
rs1403967	4.42928e-12	2	13589086	A	G	TRIB2	1.00452e-07	-0.000365563	6.86387e-05	-0.000782966	0.000283264	2.60991e-12	84.8619	46.2409	7.84734e-08	0.898841	0.0476196	0.0118217	0.277784	0.0726116	6.09274e-06	3.33933e-10	0.948659	0.538	0.001	0.783	0.447	0.535	0.809	1	0.259
rs7350078	4.80312e-12	8	142121774	T	C	TSNARE1	1.55543e-08	-0.000417271	7.37836e-05	-0.000843566	0.000284608	2.82983e-12	83.0366	41.2653	7.19983e-07	0.675741	0.0148949	0.00494792	0.269931	0.128901	3.07665e-05	6.08734e-10	0.806497	0.499	0.017	0.663	0.39	0.494	0.63	1	0.272
rs7572066	4.95284e-12	2	74138905	A	C	BOLA3	1.03862e-07	-0.000367069	6.90001e-05	-0.000787035	0.000283608	2.9179e-12	84.7265	45.8311	9.42906e-08	0.78443	0.0556601	0.0165117	0.237369	0.074756	3.49232e-06	5.38883e-10	0.889091	0.581	0.001	0.871	0.551	0.579	0.913	1	0.318
rs41281870	5.12761e-12	20	3250013	G	A	C20orf194	1.0583e-07	-0.000365207	6.86941e-05	-0.000781565	0.000284726	3.0207e-12	85.0011	46.6701	6.47306e-08	0.405841	0.0479462	0.0124638	0.303619	0.0727176	5.86479e-06	3.69625e-10	0.919493	0.538	0.001	0.785	0.427	0.534	0.813	1	0.267
rs6711895	5.90421e-12	2	16672408	A	G	FAM49A	7.33081e-08	-0.000384459	7.14227e-05	-0.000794858	0.000284658	3.47743e-12	84.2048	44.3174	1.85501e-07	0.592165	0.0425213	0.0090195	0.322937	0.12528	8.93417e-06	4.21148e-10	0.9367	0.524	0.002	0.76	0.395	0.521	0.775	1	0.253
rs2204134	6.06249e-12	7	54551571	G	A	VSTM2A	7.73117e-08	-0.000369307	6.87301e-05	-0.000774156	0.000279178	3.5705e-12	84.343	44.7086	1.5578e-07	0.57367	0.0357974	0.00814768	0.310982	0.10647	8.53671e-06	5.73539e-10	0.971516	0.538	0.002	0.806	0.422	0.534	0.821	1	0.235
rs609235	6.66348e-12	11	105973437	C	T	GRIA4	1.04772e-07	-0.000365007	6.86329e-05	-0.000776922	0.00028917	3.92387e-12	85.5177	48.3348	3.06238e-08	0.072513	0.0448154	0.0122604	0.273363	0.090801	7.22881e-06	4.45917e-10	0.959513	0.525	0.001	0.779	0.454	0.533	0.806	1	0.258
rs2944737	6.7465e-12	17	37886906	A	G	TBC1D3K	1.07913e-07	-0.000364207	6.85518e-05	-0.000783174	0.000287572	3.97267e-12	85.3784	47.8744	3.76776e-08	0.104136	0.0453334	0.012159	0.244254	0.0792369	8.36192e-06	4.51505e-10	0.991215	0.545	0.001	0.764	0.475	0.533	0.788	1	0.249
rs7569179	7.07448e-12	2	33867525	C	T	FAM98A	1.97932e-07	-0.000358567	6.89383e-05	-0.000786673	0.000290693	4.16549e-12	85.5512	48.447	2.91144e-08	0.1841	0.0692283	0.00984908	0.289118	0.0652823	5.97291e-06	4.85101e-10	0.893274	0.552	0	0.842	0.47	0.556	0.865	1	0.296
rs4592105	7.422e-12	9	69139389	T	G	TJP2	2.45094e-07	-0.000354464	6.86758e-05	-0.000772019	0.000283929	4.36978e-12	84.9123	46.3954	7.32203e-08	0.853074	0.0690855	0.0123149	0.301848	0.110502	6.59336e-06	3.26225e-10	0.999522	0.516	0	0.745	0.402	0.515	0.771	1	0.227
rs12869507	7.76336e-12	13	104316964	C	T	DAOA	2.6702e-07	-0.00035336	6.86757e-05	-0.000773402	0.000286981	4.57042e-12	85.2504	47.459	4.54161e-08	0.306281	0.0719638	0.0127521	0.300718	0.110537	6.5096e-06	3.28668e-10	0.992383	0.521	0	0.742	0.402	0.515	0.769	1	0.224
rs17506824	7.83489e-12	7	137024766	T	C	CHRM2	1.34613e-07	-0.0003616	6.85829e-05	-0.000776596	0.000281635	4.61247e-12	84.7013	45.7556	9.75326e-08	0.619093	0.0494525	0.0115077	0.237225	0.0775769	9.46522e-06	4.38438e-10	0.999069	0.526	0.001	0.75	0.472	0.526	0.771	1	0.241
rs73700613	7.94813e-12	7	68301169	A	G	TYW1	2.4458e-09	-0.000402669	6.75048e-05	-0.000757737	0.000248336	4.67903e-12	80.7182	36.3037	6.35265e-06	0.592888	0.00269159	0.00494572	0.140643	0.112692	6.24131e-05	5.5843e-09	0.941185	0.645	0.288	0.879	0.713	0.644	0.862	0.999	0.42
rs2061889	8.26282e-12	4	92700642	A	G	GRID2	1.84296e-08	-0.000546133	9.70708e-05	-0.00109621	0.000385231	4.86398e-12	83.8853	43.4385	2.74446e-07	0.0553297	0.0147539	0.22975	0.0255496	0.186998	2.24289e-05	3.91188e-10	0.674043	0.423	0.015	0.336	0.459	0.438	0.485	1	0.247
rs17106006	9.14541e-12	10	123768553	G	A	CPXM2	2.0978e-09	-0.000406962	6.79396e-05	-0.000754936	0.000249539	5.38264e-12	80.6492	36.1743	6.72037e-06	0.45571	0.00200767	0.00541425	0.179065	0.102956	7.58581e-05	5.25212e-09	0.95331	0.653	0.406	0.851	0.682	0.653	0.832	0.999	0.464
rs697221	1.04256e-11	12	57517377	G	A	DDIT3,MARS	2.73543e-07	-0.000352983	6.86627e-05	-0.000757894	0.000285664	6.13482e-12	85.1182	47.0372	5.48947e-08	0.497018	0.0696027	0.0159099	0.349759	0.070363	4.98294e-06	4.44797e-10	0.983013	0.519	0	0.773	0.376	0.52	0.811	1	0.225
rs1546924	1.25549e-11	1	111730863	T	C	FAM212B	3.00751e-07	-0.000351827	6.86763e-05	-0.000755503	0.000287413	7.3855e-12	85.3029	47.6284	4.20855e-08	0.262242	0.071356	0.017621	0.351203	0.070251	5.03999e-06	4.78478e-10	0.998342	0.514	0	0.764	0.374	0.518	0.807	1	0.23
rs117568989	1.31903e-11	13	22127746	A	C	FGF9	2.89198e-07	-0.000354446	6.90881e-05	-0.000783157	0.000284479	7.75868e-12	84.7731	45.9713	8.85494e-08	0.485193	0.0768718	0.0134353	0.249117	0.0891189	7.46847e-06	6.19814e-10	0.892762	0.559	0	0.81	0.506	0.555	0.84	1	0.301
rs9908279	1.55767e-11	17	59202739	G	A	CTD-2510F5.6,PRR11	5.19362e-07	-0.000344976	6.87338e-05	-0.000756353	0.000296576	9.15985e-12	86.2247	50.8157	9.98731e-09	0.0474591	0.0899144	0.0138781	0.372419	0.0807482	6.15048e-06	4.55186e-10	0.974699	0.498	0	0.75	0.346	0.507	0.783	1	0.214
rs7236617	1.57968e-11	18	40608228	A	C	PIK3C3	5.33632e-07	-0.000344477	6.87057e-05	-0.000753638	0.000287404	9.28904e-12	85.2893	47.5843	4.29292e-08	0.374338	0.0947309	0.0146945	0.36364	0.0812801	5.16417e-06	5.34267e-10	0.977011	0.521	0	0.79	0.372	0.524	0.828	1	0.227
rs7278765	1.58787e-11	21	42859738	A	G	WDR4	5.786e-09	-0.000491	8.43233e-05	-0.000995752	0.000341292	9.33715e-12	84.6315	45.5476	1.07052e-07	0.0155849	0.00265372	0.0635354	0.0102251	0.0167474	0.000940215	8.07025e-10	0.721556	0.378	0.128	0.187	0.218	0.354	0.185	1	0.141
rs9834903	1.77658e-11	3	39451312	T	C	MOBP	3.3363e-09	-0.000399109	6.7484e-05	-0.000741672	0.000246308	1.04449e-11	80.3986	35.7117	8.21626e-06	0.358225	0.00256019	0.00554231	0.148197	0.112744	8.12562e-05	9.69659e-09	0.893273	0.657	0.359	0.881	0.721	0.657	0.866	0.999	0.443
rs1407465	1.97818e-11	9	7926322	A	C	TMEM261	4.78452e-09	-0.000396268	6.76861e-05	-0.000747277	0.000266567	1.1628e-11	83.3154	41.9548	5.30525e-07	0.0140557	0.00307585	0.00552536	0.176695	0.093063	8.10956e-05	6.97947e-09	0.890159	0.607	0.285	0.833	0.642	0.616	0.807	0.999	0.387
rs9556509	2.20568e-11	13	95931806	G	A	UGGT2	3.39857e-09	-0.000397256	6.72052e-05	-0.000735036	0.000248753	1.29629e-11	80.9686	36.7814	5.15966e-06	0.105176	0.0027355	0.00770869	0.154851	0.126702	5.86104e-05	1.18377e-08	0.946111	0.662	0.345	0.897	0.741	0.666	0.902	0.999	0.462
rs71521868	2.59557e-11	8	3497710	G	T	CSMD1	3.78882e-07	-0.000348882	6.86874e-05	-0.000755484	0.000282704	1.52501e-11	84.7783	45.9871	8.7928e-08	0.230462	0.0725431	0.016285	0.288644	0.101051	9.13547e-06	7.62919e-10	0.999673	0.52	0.001	0.742	0.428	0.52	0.776	1	0.24
rs79515276	2.79812e-11	5	18563006	C	A	CDH18	6.52596e-07	-0.00034178	6.87e-05	-0.000745412	0.000282689	1.6438e-11	84.7683	45.9567	8.91333e-08	0.58312	0.0956037	0.0174804	0.362281	0.0932063	6.22194e-06	7.39733e-10	0.972844	0.523	0	0.767	0.371	0.519	0.809	1	0.226
rs6811173	3.31626e-11	4	6422977	A	C	PPP2R2C	2.77015e-07	-0.00034618	6.73705e-05	-0.000727655	0.000277028	1.94762e-11	84.7079	45.7752	9.66822e-08	0.153355	0.0405223	0.0173703	0.4984	0.0994083	2.13209e-05	4.14223e-10	0.985909	0.38	0.002	0.344	0.132	0.365	0.355	1	0.107
rs72796531	3.54779e-11	10	54771728	T	C	PCDH15	1.84318e-11	-0.000829617	0.000123493	-0.00138488	0.000449433	1.34945e-11	80.4433	35.7934	7.92997e-06	0.776641	1.91406e-07	0.0483712	0.000675822	4.02979e-06	0.168935	0.0054313	0.00651892	0.816	1	0.954	0.993	0.815	0.64	0.975	0.972
rs132573	3.66004e-11	22	39583506	G	A	CACNA1I	1.59996e-11	-0.000827119	0.000122745	-0.0013812	0.00044335	1.36839e-11	80.1555	35.2742	9.93248e-06	0.685288	2.34471e-07	0.0439015	0.000967426	4.36474e-06	0.139305	0.0056455	0.00494519	0.828	1	0.959	0.992	0.826	0.718	0.976	0.975
rs58293215	3.69397e-11	10	11935582	C	A	UPF2	1.13852e-09	-0.000634736	0.000104249	-0.00128571	0.000312248	2.18288e-11	70.8525	24.0158	0.00113211	0.980488	0.00105692	0.000455187	0.000567377	0.443945	0.00943296	0.00475705	0.000963469	0.682	0.234	0.997	0.996	0.683	0.255	0.983	0.993
rs3753094	3.84925e-11	6	16503183	T	C	ATXN1	2.03385e-11	-0.000829614	0.000123757	-0.00138974	0.000452734	1.45139e-11	80.6593	36.1931	6.66567e-06	0.512795	1.98803e-07	0.0493705	0.000639192	3.95441e-06	0.17457	0.00564747	0.00671595	0.816	1	0.953	0.993	0.813	0.628	0.974	0.971
rs8023270	4.12601e-11	15	26002744	T	C	ATP10A	5.37917e-07	-0.000344199	6.86713e-05	-0.000747289	0.000277942	2.42226e-11	84.2257	44.376	1.8071e-07	0.863095	0.0762403	0.0161432	0.315555	0.0996345	1.31997e-05	7.68498e-10	0.993225	0.486	0.001	0.65	0.358	0.484	0.677	1	0.21
rs659383	4.2808e-11	11	102960362	G	A	MMP13	9.51254e-07	-0.000336617	6.86769e-05	-0.000732292	0.000284272	2.51297e-11	84.9571	46.5337	6.8817e-08	0.331438	0.105466	0.0164324	0.409424	0.0934419	6.59004e-06	9.49262e-10	0.927862	0.51	0	0.775	0.335	0.514	0.816	1	0.209
rs57995357	4.401e-11	2	54144030	C	A	ACYP2	1.25061e-09	-0.000633184	0.000104252	-0.0012796	0.000311262	2.59957e-11	70.6655	23.8627	0.00120442	0.819946	0.00107481	0.000459265	0.000633827	0.442916	0.00957816	0.00474627	0.00102411	0.685	0.248	0.997	0.996	0.687	0.269	0.983	0.992
rs118030089	4.58788e-11	16	12540719	A	G	SNX29	1.33316e-06	-0.000332033	6.86764e-05	-0.000734173	0.000297396	2.6929e-11	86.3354	51.2273	8.28861e-09	0.0236971	0.123697	0.018623	0.49628	0.0915223	5.28982e-06	8.96469e-10	0.971955	0.514	0	0.771	0.276	0.508	0.82	1	0.213
rs9317320	5.34408e-11	13	63442072	G	T	RP11-310K10.1	1.87291e-11	-0.000817959	0.0001218	-0.00134256	0.000430199	1.97597e-11	79.1773	33.6171	2.03115e-05	0.905608	2.3597e-07	0.0517159	0.00111774	6.69344e-06	0.132098	0.00534198	0.00698872	0.829	1	0.956	0.992	0.828	0.742	0.976	0.973
rs55702327	6.07615e-11	19	5884852	C	T	AC024592.12	1.52037e-09	-0.000632356	0.000104657	-0.0012791	0.000314308	3.57972e-11	70.996	24.1346	0.00107892	0.38704	0.00115218	0.000546532	0.000620503	0.470597	0.0095145	0.00513977	0.00113585	0.689	0.268	0.996	0.996	0.692	0.293	0.982	0.992
rs8348	6.1814e-11	6	84090773	G	A	MRAP2	1.7509e-11	-0.000819205	0.000121807	-0.00134967	0.000430977	1.75993e-11	79.2507	33.736	1.92982e-05	0.860361	2.34686e-07	0.0492827	0.00107249	6.86896e-06	0.132583	0.00521651	0.00669	0.83	1	0.957	0.992	0.828	0.739	0.977	0.973
rs6534629	6.28087e-11	4	79889102	T	C	ANTXR2	1.50474e-09	-0.000637411	0.000105464	-0.00127979	0.000313297	3.70006e-11	70.2445	23.525	0.00138026	0.448691	0.00120889	0.00142594	0.00029901	0.619157	0.00832248	0.00459977	0.00118484	0.695	0.304	0.993	0.997	0.701	0.341	0.983	0.991
rs2546794	6.77461e-11	5	129042053	T	C	SLC27A6	1.38142e-10	-0.000792688	0.000123511	-0.0014279	0.000452002	3.97368e-11	80.8757	36.6026	5.57766e-06	0.933841	3.79035e-06	0.0825025	8.14477e-05	1.27643e-05	0.119458	0.00644583	0.00271895	0.837	0.997	0.944	0.996	0.835	0.803	0.974	0.979
rs16961319	6.79958e-11	15	35615454	G	A	DPH6	4.88913e-09	0.00137497	0.000235002	0.00298132	0.000824278	3.98898e-11	78.9015	33.1777	2.45329e-05	0.239185	0.00526675	0.00112227	2.91458e-05	0.00798247	0.00277808	0.0160166	0.00382144	0.652	0.086	0.994	0.999	0.668	0.298	0.955	0.985
rs141170725	6.85245e-11	16	84591373	T	C	COTL1	1.75829e-09	-0.000630995	0.000104839	-0.00131696	0.000339227	4.01924e-11	75.0996	28.112	0.000209847	0.0288554	0.00112153	0.00068804	0.000443341	0.470356	0.0117388	0.00567768	0.0011538	0.696	0.231	0.996	0.997	0.683	0.248	0.981	0.992
rs76726466	7.2029e-11	1	114131450	C	T	SYT6	5.88102e-09	-0.000423125	7.27006e-05	-0.000770261	0.000250379	4.22441e-11	78.4926	32.5469	3.21499e-05	0.774309	0.0030481	0.00535905	0.186238	0.131679	0.000159784	1.96176e-08	0.979006	0.673	0.469	0.866	0.699	0.671	0.832	0.998	0.517
rs79013928	7.50844e-11	17	5215128	C	T	SCIMP	7.09791e-10	-0.000674421	0.000109415	-0.00130042	0.000323876	4.41393e-11	69.8247	23.1977	0.00157455	0.146939	0.000254765	0.00137016	0.000317832	0.465126	0.0230511	0.0038669	0.00363132	0.781	0.672	0.991	0.995	0.786	0.664	0.982	0.981
rs72622522	8.18935e-11	3	167425481	T	C	SERPINI2	1.94196e-09	-0.00062869	0.000104736	-0.00128706	0.000324611	4.8064e-11	72.7944	25.73	0.00056277	0.119064	0.00121124	0.000595758	0.000577735	0.471082	0.0107148	0.00559856	0.00118332	0.677	0.252	0.996	0.996	0.686	0.274	0.981	0.992
rs141452833	8.45138e-11	2	12646391	C	A	TRIB2	3.08167e-07	0.000820866	0.000160376	0.00193916	0.000562616	4.95531e-11	79.0616	33.4314	2.2e-05	0.828383	0.195333	7.69283e-05	0.00369243	0.496131	1.25409e-05	0.00040351	0.181467	0.728	0	0.999	0.991	0.728	0.999	0.996	0.843
rs9984661	9.12818e-11	21	18510151	A	G	TMPRSS15	2.06571e-09	-0.000625	0.000104296	-0.00130177	0.000340419	5.35125e-11	75.5641	28.6464	0.000167816	0.0233063	0.00110207	0.000677257	0.000774854	0.429263	0.0128305	0.0044247	0.000913668	0.666	0.249	0.996	0.995	0.684	0.265	0.984	0.993
rs2735986	9.22567e-11	8	126432938	C	A	FAM84B	4.05188e-11	-0.000802464	0.000121546	-0.00132491	0.000424259	3.99139e-11	78.6497	32.7865	2.90145e-05	0.706671	3.48686e-07	0.0609085	0.000818159	1.38346e-05	0.161486	0.00635881	0.00703371	0.822	1	0.949	0.992	0.82	0.687	0.973	0.971
rs3120043	9.27085e-11	6	74215526	G	A	CD109	4.00327e-11	-0.000802678	0.000121545	-0.00133212	0.000429098	3.59758e-11	79.1542	33.5798	2.06396e-05	0.326808	3.51174e-07	0.0608782	0.000813854	1.38514e-05	0.161274	0.00635713	0.00703345	0.824	1	0.949	0.992	0.82	0.688	0.973	0.971
rs12588329	9.49913e-11	14	101897544	G	A	PPP2R5C	2.15167e-09	-0.00062426	0.000104288	-0.0012857	0.000326623	5.57205e-11	73.3874	26.3034	0.000444505	0.0888441	0.00113148	0.000715993	0.000789339	0.426182	0.0128965	0.0044167	0.000907908	0.679	0.245	0.995	0.995	0.685	0.261	0.984	0.993
rs10788195	9.88733e-11	10	121652802	G	A	FGFR2	1.97143e-09	-0.000629736	0.000104953	-0.00125917	0.00030833	5.83024e-11	69.6809	23.0877	0.00164566	0.530702	0.00113904	0.000633929	0.000622535	0.484369	0.0109561	0.0063517	0.00131625	0.704	0.304	0.995	0.996	0.7	0.326	0.979	0.991
rs74844213	1.04402e-10	9	23607573	A	G	ELAVL2	1.50185e-07	-0.000357437	6.8053e-05	-0.000742513	0.000268972	6.11886e-11	83.3742	42.1033	4.96724e-07	0.224168	0.019349	0.0140275	0.364638	0.0601214	0.000128107	8.55941e-10	0.814937	0.302	0.007	0.167	0.083	0.303	0.147	1	0.067
rs72743941	1.06673e-10	9	96061073	T	C	ERCC6L2	3.05023e-11	-0.000908014	0.000136664	-0.00154358	0.000485194	2.01631e-11	79.5978	34.3101	1.50691e-05	0.712324	5.52246e-07	0.0438583	0.000755761	1.11629e-05	0.138951	0.00310124	0.00583778	0.83	1	0.959	0.993	0.828	0.731	0.98	0.974
rs147863370	1.07237e-10	19	52190500	C	T	PPP2R1A	4.62671e-11	-0.000799469	0.000121454	-0.00131973	0.000423518	4.6304e-11	78.6051	32.718	2.98778e-05	0.655444	3.89182e-07	0.0621627	0.000835603	1.46186e-05	0.160458	0.00654688	0.00685063	0.822	1	0.949	0.992	0.82	0.693	0.973	0.971
rs11820697	1.09845e-10	11	7543190	G	T	PPFIBP2	4.49853e-11	-0.0007996	0.000121397	-0.00131784	0.000426733	4.6393e-11	78.9672	33.2813	2.3465e-05	0.375109	3.72102e-07	0.0647006	0.000855379	1.46388e-05	0.158824	0.00683322	0.00641658	0.82	1	0.948	0.992	0.82	0.696	0.973	0.971
rs7216683	1.11758e-10	17	5070816	T	C	ZFP3	2.85961e-07	-0.000415277	8.09117e-05	-0.000835974	0.000312117	6.54916e-11	82.9158	40.9736	8.19107e-07	0.915625	0.055028	0.032285	0.172782	0.0775876	1.00151e-05	4.28442e-09	0.794044	0.569	0.002	0.821	0.623	0.568	0.892	1	0.223
rs116013836	1.22018e-10	4	112729117	T	G	LARP7	5.06087e-11	-0.000797684	0.000121429	-0.00131996	0.000427803	4.70567e-11	79.0618	33.4317	2.19968e-05	0.320854	4.1396e-07	0.0625735	0.000836783	1.49419e-05	0.161029	0.00665576	0.0070002	0.821	1	0.948	0.992	0.82	0.695	0.973	0.971
rs6582934	1.2415e-10	1	105532186	C	T	PRMT6	1.9495e-09	-0.000625674	0.000104245	-0.0012438	0.000307415	7.27394e-11	69.9366	23.2841	0.00152083	0.358033	0.000997796	0.000815765	0.000957957	0.426801	0.011529	0.00575034	0.00097275	0.716	0.394	0.994	0.994	0.721	0.414	0.98	0.991
rs73143937	1.32534e-10	3	99091173	G	A	DCBLD2	2.55042e-09	-0.000631027	0.000105909	-0.0012877	0.000325363	7.76949e-11	72.1914	25.172	0.000707305	0.0945513	0.00118271	0.000664258	0.000701972	0.54087	0.0131188	0.00488573	0.00170672	0.703	0.276	0.995	0.995	0.694	0.296	0.982	0.99
rs4513310	1.50922e-10	2	84628242	C	T	DNAH6	2.71079e-09	-0.000630263	0.000105958	-0.00126003	0.0003116	8.87807e-11	69.6185	23.0403	0.00167726	0.403368	0.00118834	0.000711882	0.000696697	0.546081	0.0130715	0.00484066	0.00174783	0.689	0.292	0.995	0.995	0.696	0.313	0.982	0.989
rs703401	1.55022e-10	10	117637625	C	A	EMX2	4.46209e-11	-0.000799673	0.000121386	-0.0013176	0.000421792	4.51566e-11	78.4506	32.4834	3.30346e-05	0.847587	3.71003e-07	0.0657288	0.000842076	1.49091e-05	0.159825	0.00698108	0.00626914	0.822	1	0.947	0.992	0.82	0.694	0.972	0.972
rs112296971	1.60338e-10	1	233680211	A	G	KCNK1	1.23833e-08	-0.000379806	6.66986e-05	-0.000733161	0.00020232	9.4718e-11	71.2234	24.3253	0.000998615	0.81341	0.0274326	0.0222749	0.0775112	0.505866	1.32575e-06	0.0130175	0.000238991	0.73	0.003	0.966	0.902	0.729	1	0.973	0.996
rs76926002	1.60659e-10	2	194463065	A	C	SLC39A10	4.62725e-11	-0.000799582	0.000121472	-0.00131948	0.000422447	4.61871e-11	78.4857	32.5365	3.22927e-05	0.86999	3.87609e-07	0.0625521	0.000829387	1.46097e-05	0.160896	0.00658212	0.00688182	0.822	1	0.948	0.992	0.82	0.692	0.973	0.971
rs2148617	1.68541e-10	10	19682028	A	G	MALRD1	4.8026e-11	-0.000829102	0.000126062	-0.00134653	0.000451931	6.48115e-11	79.7837	34.6256	1.31498e-05	0.189247	2.38777e-07	0.0812465	0.00222901	8.40324e-06	0.171106	0.004394	0.00710359	0.813	1	0.939	0.988	0.815	0.665	0.975	0.969
rs7241614	1.72611e-10	18	45379042	A	G	SLC14A2	6.68917e-07	0.000783605	0.000157661	0.00187922	0.000557386	1.01072e-10	79.2414	33.7209	1.94241e-05	0.628496	0.232404	6.84017e-05	0.00348665	0.516106	1.51538e-05	0.000589364	0.23237	0.719	0	0.999	0.991	0.723	0.999	0.994	0.808
rs62199201	1.78176e-10	20	61538249	G	A	CDH4	4.41291e-10	-0.00209099	0.000335166	-0.0034728	0.000937191	1.04322e-10	66.895	21.1448	0.00356161	0.551188	0.000133738	0.742996	0.00472035	0.622661	0.00179532	0.00595287	1.01832e-05	0.845	0.992	0.802	0.983	0.842	0.994	0.974	0.993
rs66462952	1.82743e-10	13	71274620	G	A	DACH1	3.21103e-09	-0.000627896	0.000106056	-0.00127015	0.000318329	1.07203e-10	70.8309	23.998	0.00114027	0.17534	0.0012784	0.000726125	0.000721792	0.528483	0.0135677	0.00510378	0.00189065	0.702	0.28	0.995	0.995	0.695	0.301	0.982	0.989
rs28384382	1.93676e-10	3	161221353	C	T	NMD3	7.83306e-11	-0.000796425	0.000122456	-0.00132158	0.000433213	7.33844e-11	79.2697	33.7669	1.90433e-05	0.651466	5.63429e-07	0.0672953	0.000770497	8.1526e-06	0.165258	0.00798947	0.00687005	0.82	1	0.946	0.992	0.82	0.695	0.971	0.97
rs118184940	1.9578e-10	9	33948965	G	A	UBAP2	7.59043e-11	-0.000797805	0.000122579	-0.00135034	0.000456295	6.59318e-11	81.3661	37.5659	3.66374e-06	0.0649816	5.63417e-07	0.0629262	0.000651192	6.18741e-06	0.171212	0.00954352	0.00657496	0.824	1	0.947	0.992	0.819	0.683	0.969	0.97
rs10135721	2.04824e-10	14	55034970	T	C	SOCS4	8.56956e-11	-0.000795881	0.000122627	-0.00132959	0.000438053	7.65146e-11	79.6755	34.4412	1.42399e-05	0.574362	5.85881e-07	0.0650195	0.000694765	6.23738e-06	0.173484	0.0094362	0.00660127	0.821	1	0.946	0.992	0.818	0.68	0.969	0.97
rs112135816	2.07818e-10	9	79870412	G	T	TLE4	8.68885e-11	-0.000795497	0.000122607	-0.00132786	0.000438751	7.73894e-11	79.757	34.5798	1.34128e-05	0.525963	6.07394e-07	0.0643408	0.00068412	6.31509e-06	0.170955	0.00931332	0.00650432	0.819	1	0.947	0.992	0.818	0.685	0.969	0.97
rs28489015	2.0942e-10	4	110856646	T	C	PITX2	4.05325e-05	-0.000305032	7.43179e-05	-0.000775188	0.000316631	1.22577e-10	86.1605	50.58	1.11119e-08	0.587448	0.252467	0.000239429	0.135859	0.085707	0.000284526	1.98561e-08	0.115782	0.445	0	0.977	0.003	0.445	0.197	1	0.351
rs9368072	2.09617e-10	6	19433926	G	T	ID4	6.06614e-11	-0.00279539	0.000427293	-0.00446383	0.00121903	5.79615e-11	68.184	22.0015	0.0025389	0.88573	4.53745e-05	4.77062e-05	0.039292	0.00221075	0.0018342	0.0450017	0.0388013	0.861	0.999	0.997	0.969	0.86	0.998	0.959	0.96
rs17680085	2.1075e-10	14	103486817	T	C	MARK3	4.08081e-05	-0.000304911	7.43167e-05	-0.000780891	0.000322421	1.23354e-10	86.6843	52.5696	4.50813e-09	0.126438	0.253162	0.000240607	0.135962	0.085736	0.000289091	2.00344e-08	0.115981	0.456	0	0.977	0.003	0.446	0.194	1	0.35
rs4865136	2.20654e-10	4	56659220	T	C	HOPX	6.07956e-08	-0.000463505	8.55737e-05	-0.000897204	0.000304604	1.2914e-10	79.4944	34.137	1.62368e-05	0.9101	0.00914817	0.474568	0.00600069	0.32253	0.000231083	5.53097e-09	0.783369	0.401	0.071	0.196	0.424	0.399	0.336	0.999	0.182
rs7920141	2.21369e-10	10	5104731	C	T	AKR1C3	2.02273e-05	-0.000368444	8.64412e-05	-0.000889427	0.000359952	1.29558e-10	85.3977	47.9378	3.66175e-08	0.714393	0.10286	0.00091371	0.114267	0.237044	0.00138696	2.40597e-09	0.107727	0.383	0	0.775	0.001	0.382	0.028	1	0.223
rs1775422	2.22468e-10	1	5580995	G	A	NPHP4	1.98058e-05	-0.000368799	8.64291e-05	-0.000889256	0.000364572	1.30199e-10	85.7896	49.2596	2.01815e-08	0.227458	0.10168	0.000908099	0.114888	0.235728	0.00136927	2.42212e-09	0.107766	0.37	0	0.777	0.001	0.381	0.029	1	0.223
rs9845724	2.22877e-10	3	130823445	T	C	ATP2C1	1.95487e-05	-0.000369136	8.64491e-05	-0.000902209	0.000371142	1.30439e-10	86.3117	51.1386	8.62838e-09	0.0600617	0.101945	0.000861332	0.117636	0.240562	0.0014217	2.61155e-09	0.106897	0.406	0	0.793	0.001	0.387	0.027	1	0.229
rs6054913	2.23917e-10	20	7318266	G	T	BMP2	7.16033e-11	-0.000823146	0.000126302	-0.00134286	0.000446912	8.99071e-11	79.2113	33.6722	1.98359e-05	0.438334	2.57612e-07	0.0808328	0.00254427	7.72477e-06	0.201971	0.00496283	0.00681949	0.811	1	0.936	0.987	0.807	0.605	0.973	0.968
rs75959148	2.27504e-10	4	145410224	C	T	SMAD1	4.14939e-05	-0.000304667	7.43271e-05	-0.000772547	0.0003159	1.33141e-10	86.0899	50.3233	1.24804e-08	0.696763	0.252619	0.000258477	0.135027	0.0852905	0.000284687	2.00945e-08	0.116329	0.444	0	0.975	0.003	0.447	0.206	1	0.357
rs73200644	2.31076e-10	3	108958348	T	C	MORC1	1.35289e-06	0.000702937	0.000145481	0.00195427	0.000533422	1.35304e-10	80.7093	36.2869	6.39933e-06	0.795015	0.153282	0.005643	0.000302249	0.384118	0.00285528	0.000130255	0.000403483	0.631	0	0.968	0.998	0.634	0.1	0.999	0.998
rs11721871	2.32359e-10	4	102124266	C	T	BANK1	9.13152e-11	-0.00079474	0.000122632	-0.00132734	0.000446467	8.22472e-11	80.4731	35.848	7.74402e-06	0.202745	6.08045e-07	0.0651699	0.000690609	6.24547e-06	0.173127	0.00929483	0.00655643	0.816	1	0.946	0.992	0.817	0.682	0.969	0.97
rs55862620	2.34308e-10	3	28875404	A	G	RBMS3,RP11-9J18.1	1.3059e-06	0.000703879	0.000145464	0.0019528	0.000532098	1.37196e-10	80.6122	36.1051	6.92549e-06	0.888715	0.150626	0.00552407	0.000306276	0.381451	0.0028429	0.000139911	0.000400855	0.634	0	0.969	0.998	0.635	0.102	0.999	0.998
rs4779861	2.35204e-10	15	31338149	C	T	KLF13	8.17986e-11	-0.000796426	0.000122579	-0.00133649	0.00046553	7.35931e-11	82.1398	39.1932	1.79537e-06	0.0270917	5.62968e-07	0.0629645	0.000651565	6.16926e-06	0.171212	0.00956184	0.00657542	0.813	1	0.947	0.992	0.817	0.683	0.968	0.97
rs2046339	2.42233e-10	8	78724283	T	C	IL7	1.36174e-06	0.00070272	0.000145475	0.00195513	0.000540646	1.41764e-10	81.2538	37.3409	4.04214e-06	0.290034	0.15244	0.00561487	0.000303399	0.383645	0.00285988	0.000131669	0.000403253	0.617	0	0.968	0.998	0.633	0.101	0.999	0.998
rs77148856	2.45246e-10	18	12462937	C	T	SPIRE1	1.01478e-10	-0.000911371	0.000140976	-0.00155507	0.00050578	9.16722e-11	79.9482	34.9096	1.16304e-05	0.282825	1.25455e-06	0.0573527	0.00113026	7.87502e-06	0.134473	0.00365904	0.00733053	0.837	1	0.954	0.991	0.833	0.779	0.978	0.971
rs10460007	2.49571e-10	18	2740046	C	T	SMCHD1	4.46373e-05	-0.000303133	7.42597e-05	-0.000769947	0.000314648	1.46029e-10	85.9976	49.9914	1.45013e-08	0.954614	0.259773	0.000267968	0.137296	0.0924482	0.000288499	2.03851e-08	0.116849	0.443	0	0.974	0.003	0.447	0.208	1	0.358
rs160055	2.5005e-10	4	123156283	A	G	SPATA5	4.06449e-09	-0.000624504	0.00010618	-0.00124372	0.000305865	1.46308e-10	68.2453	22.044	0.00249644	0.931159	0.00134807	0.000902286	0.000722663	0.529402	0.0142611	0.00510545	0.00188045	0.693	0.28	0.994	0.995	0.694	0.301	0.981	0.989
rs10802100	2.50797e-10	1	119474903	C	A	HSD3B1	4.47422e-05	-0.000303187	7.42828e-05	-0.000771735	0.000315623	1.46745e-10	86.0806	50.2897	1.26716e-08	0.631435	0.256975	0.000249098	0.137815	0.0876417	0.000310035	2.01861e-08	0.120583	0.441	0	0.975	0.003	0.441	0.182	1	0.333
rs6900525	2.5524e-10	6	109918467	C	T	GPR6	4.42499e-05	-0.000303471	7.43057e-05	-0.000773034	0.000326658	1.4934e-10	87.0512	54.0589	2.28959e-09	0.0463848	0.256325	0.00025442	0.136905	0.0864225	0.000295747	2.09062e-08	0.117858	0.427	0	0.975	0.003	0.443	0.199	1	0.349
rs17111255	2.56751e-10	11	110466349	G	A	FDX1	1.48901e-06	0.000700178	0.000145485	0.00195121	0.000535792	1.50283e-10	80.8902	36.6304	5.51047e-06	0.539998	0.157321	0.00577794	0.000311474	0.38172	0.00293479	0.000127608	0.000404928	0.624	0	0.967	0.998	0.633	0.098	0.999	0.998
rs17116907	2.57826e-10	15	26382353	C	T	GABRB3	1.4759e-06	0.000700396	0.000145477	0.00196165	0.00055078	1.50849e-10	81.9758	38.8367	2.09975e-06	0.110983	0.156408	0.00582549	0.000300912	0.383515	0.00292278	0.000127113	0.000406888	0.612	0	0.966	0.998	0.632	0.099	0.999	0.998
rs2721290	2.67622e-10	8	2945338	T	C	CSMD1	4.59911e-05	-0.000302733	7.42881e-05	-0.000768222	0.000316549	1.5657e-10	86.1653	50.5973	1.10253e-08	0.460075	0.256523	0.000247553	0.135356	0.0859523	0.000315021	2.10774e-08	0.122116	0.431	0	0.975	0.003	0.439	0.181	1	0.33
rs9520170	2.70593e-10	13	88308455	A	G	SLITRK5	4.56784e-05	-0.000302782	7.42711e-05	-0.00076758	0.000317576	1.58304e-10	86.2667	50.9711	9.30876e-09	0.299588	0.258265	0.000268848	0.135495	0.0929725	0.000296193	2.13169e-08	0.117892	0.432	0	0.974	0.003	0.445	0.206	1	0.355
rs17642817	2.73152e-10	5	133590221	T	G	FSTL4	8.97579e-11	-0.000795292	0.000122668	-0.00135783	0.000472776	8.17264e-11	82.7021	40.4673	1.02435e-06	0.00984114	6.23215e-07	0.0685787	0.000737536	6.77726e-06	0.170336	0.00858382	0.00710535	0.826	1	0.945	0.992	0.819	0.689	0.97	0.97
rs2034773	2.77936e-10	4	181209953	A	C	TENM3	5.17303e-05	-0.000301035	7.43723e-05	-0.00076641	0.000316102	1.62592e-10	86.0896	50.3221	1.2487e-08	0.652204	0.260351	0.000240089	0.118023	0.0908197	0.000342122	2.39829e-08	0.115441	0.439	0	0.977	0.002	0.44	0.171	1	0.34
rs114702174	2.78822e-10	6	22045106	G	T	PRL	8.81979e-11	-0.000795302	0.00012262	-0.0013416	0.000471682	8.26692e-11	82.6115	40.2565	1.1242e-06	0.0151184	6.09924e-07	0.0655215	0.000654948	5.35921e-06	0.166831	0.0100468	0.00692106	0.818	1	0.946	0.992	0.819	0.696	0.968	0.97
rs12925035	2.83677e-10	16	52685708	A	G	TOX3	4.68282e-05	-0.000302357	7.42724e-05	-0.000769284	0.000315933	1.65943e-10	86.1136	50.4091	1.20049e-08	0.425998	0.260243	0.000282581	0.134246	0.0926347	0.000298975	2.212e-08	0.117417	0.45	0	0.973	0.003	0.448	0.21	1	0.361
rs62295665	2.92992e-10	3	192997687	C	T	MB21D2	5.20559e-09	-0.000624784	0.000106975	-0.0012576	0.000311783	1.72504e-10	69.0474	22.6152	0.0019884	0.527516	0.00144723	0.000883433	0.000697742	0.55731	0.0176663	0.00496667	0.00177853	0.682	0.213	0.995	0.996	0.677	0.229	0.982	0.99
rs4731579	3.31136e-10	7	129462224	T	G	STRIP2	8.67563e-09	-0.000616477	0.000107124	-0.00128821	0.000326452	1.94165e-10	71.7275	24.759	0.00083716	0.203992	0.00226944	0.000717194	0.000696561	0.540832	0.0174432	0.00481371	0.00154075	0.663	0.103	0.996	0.996	0.651	0.12	0.984	0.992
rs58605422	3.45195e-10	3	98194163	T	C	OR5H15	7.65275e-07	0.000358553	7.25225e-05	0.000847065	0.000272744	2.01851e-10	81.7888	38.4378	2.50134e-06	0.850328	0.11707	2.70116e-05	0.45134	0.0524405	7.44824e-05	6.72824e-06	0.115246	0.643	0.001	0.999	0.45	0.64	0.896	0.998	0.796
rs7529368	3.55641e-10	1	14022772	A	G	KAZN	5.20368e-05	-0.000300661	7.43056e-05	-0.000760188	0.000313764	2.07947e-10	85.8979	49.6379	1.70125e-08	0.784231	0.265437	0.000325202	0.131082	0.0910234	0.000293977	2.34819e-08	0.125389	0.444	0	0.969	0.003	0.449	0.231	1	0.36
rs55633874	3.61179e-10	16	26459907	C	T	HS3ST4	2.02985e-06	0.000691582	0.000145583	0.0019387	0.000532103	2.11309e-10	80.5857	36.0559	7.07517e-06	0.892639	0.173579	0.00686043	0.000303072	0.394531	0.00306716	0.0001306	0.000461046	0.634	0	0.96	0.998	0.634	0.102	0.999	0.997
rs149186439	3.88678e-10	3	147228782	G	A	ZIC4	7.51393e-09	-0.000619394	0.00010718	-0.00125456	0.000311207	2.28942e-10	68.8228	22.4523	0.00212199	0.911883	0.00188678	0.000866581	0.000845752	0.559953	0.0171456	0.00411581	0.00184631	0.665	0.167	0.995	0.995	0.666	0.185	0.985	0.99
rs2729430	3.92891e-10	18	30510329	A	G	DSC3	1.53293e-07	-0.000381962	7.27747e-05	-0.000803803	0.00022991	2.29789e-10	74.1464	27.0756	0.000323003	0.956214	0.132329	0.00102892	0.0345531	0.485937	1.91333e-06	0.0465927	0.00157621	0.735	0	0.996	0.953	0.735	1	0.942	0.991
rs6861952	4.79147e-10	5	110182804	T	C	TMEM232	2.4179e-08	-0.000371426	6.65747e-05	-0.000716241	0.000204277	2.83164e-10	71.9046	24.9151	0.000785557	0.243037	0.0285808	0.0341188	0.105216	0.482955	2.3461e-06	0.010384	0.00024845	0.72	0.005	0.951	0.871	0.724	1	0.975	0.995
rs61914321	4.83826e-10	12	13936079	C	T	GRIN2B	7.48162e-07	0.000836033	0.000168949	0.00194408	0.000578834	2.82728e-10	77.862	31.6199	4.77639e-05	0.614249	0.205578	0.000136779	0.0071518	0.504877	1.66282e-05	0.000479722	0.255793	0.718	0	0.998	0.985	0.72	0.999	0.995	0.794
rs1323692	5.14201e-10	13	75640322	A	G	LMO7	1.45019e-06	0.000699998	0.000145289	0.00190638	0.000525235	3.00489e-10	80.1293	35.2278	1.01341e-05	0.429547	0.141827	0.00567182	0.000414562	0.35038	0.00288888	0.000212704	0.000510279	0.625	0	0.971	0.998	0.638	0.14	0.998	0.997
rs10196798	5.52581e-10	2	76376667	C	T	LRRTM4	7.48128e-09	-0.000611615	0.00010582	-0.0012407	0.000320084	3.22961e-10	71.2902	24.3819	0.000975938	0.106112	0.00163538	0.00158021	0.000573227	0.475529	0.0173484	0.00518845	0.00213391	0.673	0.263	0.992	0.996	0.687	0.283	0.981	0.988
rs143951534	5.64167e-10	18	70798859	A	G	SOCS6	2.7505e-06	0.000683754	0.000145833	0.00193266	0.000537728	3.29651e-10	80.9367	36.7197	5.30028e-06	0.303583	0.184653	0.00835379	0.000306515	0.395939	0.0034286	0.000138887	0.000505118	0.638	0	0.95	0.998	0.633	0.1	0.999	0.997
rs1352883	6.37725e-10	3	62245645	A	G	PTPRG	1.29792e-06	0.000702086	0.000145057	0.00188694	0.000514188	3.72601e-10	79.2889	33.7982	1.87885e-05	0.966583	0.128938	0.00505914	0.000496267	0.331503	0.00303312	0.000274644	0.000542557	0.639	0	0.975	0.998	0.641	0.146	0.998	0.997
rs9538381	6.74943e-10	13	59312000	G	A	DIAPH3	0.000128635	-0.000284565	7.43171e-05	-0.000741194	0.000315575	3.94133e-10	86.0624	50.2238	1.30549e-08	0.739054	0.3524	0.000304662	0.110421	0.0881308	0.000381016	2.85708e-08	0.158706	0.426	0	0.968	0.002	0.429	0.165	1	0.266
rs6531152	7.06337e-10	2	19102400	C	T	OSR1	5.80263e-05	-0.000301714	7.50402e-05	-0.000748469	0.000311159	4.12427e-10	85.3372	47.7398	4.0029e-08	0.984403	0.277765	0.000217604	0.133778	0.1116	0.00022898	8.09015e-08	0.166524	0.459	0	0.986	0.005	0.462	0.321	1	0.359
rs79182905	7.06866e-10	2	231789037	A	G	COPS7B	1.68307e-05	0.000510465	0.000118623	0.00156717	0.000465479	4.12735e-10	83.3759	42.1075	4.95786e-07	0.161897	0.331939	0.0232776	0.00129777	0.801913	0.00463638	0.00643935	2.33676e-07	0.619	0	0.83	0.989	0.612	0.102	0.974	1
rs1004442	7.44637e-10	2	46675871	A	G	SOCS5	6.83367e-10	0.000511296	8.28695e-05	0.000772895	0.000185014	4.36802e-10	49.9435	13.9842	0.0514629	0.279864	0.000510061	0.00192579	0.0275063	0.521407	0.00035436	0.00299472	0.125498	0.854	0.971	0.988	0.971	0.855	0.999	0.98	0.934
rs62076597	7.52901e-10	17	79915138	C	T	TBC1D16	3.25893e-05	-0.00031892	7.67635e-05	-0.000749215	0.000307793	4.39557e-10	84.3937	44.8536	1.46004e-07	0.981154	0.243408	0.000317142	0.1282	0.272643	0.000106912	1.81769e-07	0.15316	0.539	0	0.99	0.009	0.541	0.704	0.999	0.609
rs4321020	7.73229e-10	12	39665044	T	C	C12orf40	5.44851e-05	-0.000302225	7.48914e-05	-0.000730306	0.000308519	4.514e-10	85.1355	47.0922	5.35564e-08	0.57347	0.301515	0.000440942	0.113512	0.14842	8.29363e-05	1.6026e-07	0.147466	0.554	0	0.989	0.009	0.56	0.798	0.999	0.67
rs55926987	7.79506e-10	1	200252843	G	A	NR5A2	0.000135464	-0.000283082	7.41769e-05	-0.000744378	0.000330061	4.55056e-10	87.3567	55.3654	1.26191e-09	0.0170866	0.349288	0.000326944	0.101797	0.0989296	0.00037766	3.39067e-08	0.162883	0.441	0	0.968	0.002	0.433	0.18	1	0.275
rs1111258	7.86945e-10	12	92566674	G	A	CLLU1	0.000135303	-0.000283103	7.41767e-05	-0.00073728	0.000317063	4.5939e-10	86.2325	50.8445	9.85796e-09	0.275548	0.348814	0.000326991	0.101653	0.0991121	0.000376895	3.43112e-08	0.163067	0.44	0	0.968	0.002	0.433	0.182	1	0.275
rs1908349	8.02842e-10	10	55963687	T	C	PCDH15	0.000136901	-0.000282884	7.41758e-05	-0.000732524	0.000313628	4.68651e-10	85.9112	49.6849	1.66555e-08	0.967291	0.349116	0.000326652	0.101291	0.0992019	0.000377297	3.42764e-08	0.163017	0.428	0	0.968	0.002	0.432	0.182	1	0.275
rs2358520	8.10181e-10	1	33837588	C	A	CSMD2	7.58616e-09	-0.000612402	0.000105999	-0.00118147	0.000293455	4.72925e-10	65.781	20.4565	0.0046637	0.541425	0.00164111	0.000761228	0.000699469	0.692078	0.0136908	0.0160259	0.00319903	0.731	0.425	0.994	0.994	0.728	0.458	0.959	0.983
rs1400159	8.56841e-10	3	6784366	C	T	GRM7	0.000150065	-0.000281253	7.41904e-05	-0.000729781	0.000314773	5.00103e-10	86.0124	50.0444	1.41579e-08	0.640415	0.354877	0.000301069	0.0969721	0.0945397	0.000402297	3.64774e-08	0.17054	0.422	0	0.97	0.002	0.427	0.163	1	0.253
rs1325771	8.9879e-10	13	101000609	C	A	NALCN	2.67213e-10	-0.00114969	0.000182007	-0.00165112	0.000405408	5.24534e-10	49.8935	13.9702	0.0517132	0.040082	6.63581e-05	0.00982293	0.0186986	0.213621	0.00190108	0.011943	0.0444442	0.866	0.999	0.981	0.977	0.861	0.998	0.973	0.957
rs13149344	9.08622e-10	4	101765021	A	G	BANK1	1.84143e-07	-0.000425312	8.15607e-05	-0.000843508	0.000287852	5.3026e-10	79.1942	33.6444	2.00742e-05	0.413788	0.0114355	0.256939	0.00732919	0.473469	0.000880651	6.36467e-09	0.981679	0.327	0.037	0.097	0.226	0.317	0.12	1	0.066
rs7068684	9.12102e-10	10	104643357	T	C	SORCS3	2.71247e-10	-0.000774227	0.000122613	-0.00127269	0.000430758	2.81497e-10	78.958	33.2668	2.36119e-05	0.996609	8.78374e-07	0.082662	0.000721728	7.01078e-06	0.209281	0.0146017	0.00918995	0.81	1	0.935	0.99	0.808	0.633	0.96	0.964
rs10254785	9.8222e-10	7	155176716	G	A	HTR5A	2.8384e-10	-0.000773808	0.000122683	-0.00131034	0.000468717	2.82392e-10	82.3701	39.7054	1.43323e-06	0.0106694	9.8595e-07	0.0795381	0.000734662	7.41992e-06	0.209195	0.013886	0.00897369	0.816	1	0.936	0.99	0.81	0.637	0.961	0.964
rs17512821	9.88323e-10	8	102330467	A	C	UBR5	3.02616e-07	-0.000427054	8.33795e-05	-0.000900208	0.000341327	5.7667e-10	84.794	46.0346	8.60764e-08	0.000525333	0.0198591	0.162595	0.00529842	0.370865	0.000754708	9.48117e-09	0.991133	0.344	0.027	0.191	0.377	0.36	0.216	0.999	0.106
rs12744386	1.01698e-09	1	23841529	C	T	HMGCL	9.00586e-10	0.0017245	0.0002815	0.00261382	0.000719908	5.33389e-10	60.8577	17.8835	0.012507	0.061614	0.000769309	0.274641	0.0702333	0.48186	3.08675e-05	0.00036178	0.0184162	0.83	0.938	0.893	0.95	0.84	1	0.987	0.962
rs2075386	1.05922e-09	12	113844873	G	A	RBM19	1.82738e-06	0.0006941	0.000145464	0.00187843	0.000513508	6.18311e-10	79.1071	33.5042	2.1322e-05	0.7456	0.13101	0.00485927	0.000485885	0.330776	0.00448654	0.000325743	0.000576908	0.637	0	0.976	0.998	0.634	0.087	0.998	0.997
rs10491381	1.06192e-09	5	54591699	T	C	SNX18	5.91488e-05	-0.000297686	7.41216e-05	-0.000722639	0.000306499	6.19521e-10	85.2496	47.4564	4.54707e-08	0.373709	0.302766	0.00055776	0.116471	0.111973	9.459e-05	1.76258e-07	0.128425	0.558	0	0.987	0.009	0.564	0.803	0.999	0.699
rs6965431	1.06495e-09	7	156326826	C	A	RNF32	1.86162e-06	0.000693538	0.00014546	0.00188562	0.000519539	6.21413e-10	79.611	34.3322	1.49256e-05	0.335654	0.132433	0.00488403	0.00047373	0.331138	0.00446333	0.000331781	0.000584465	0.639	0	0.976	0.998	0.634	0.088	0.998	0.997
rs7923663	1.11241e-09	10	30376507	A	C	MTPAP	0.000150987	-0.000280995	7.41521e-05	-0.000728206	0.000312692	6.4891e-10	85.8337	49.4131	1.88306e-08	0.851451	0.353412	0.000335399	0.108661	0.0863657	0.000424796	3.82901e-08	0.174169	0.421	0	0.967	0.002	0.427	0.164	1	0.252
rs526853	1.11516e-09	18	8148624	G	A	PTPRM	0.000150773	-0.000281022	7.41523e-05	-0.000728037	0.000313113	6.50508e-10	85.8736	49.5527	1.76804e-08	0.680597	0.353152	0.00033645	0.108682	0.0860032	0.000423627	3.83044e-08	0.173954	0.42	0	0.967	0.002	0.427	0.165	1	0.253
rs17467349	1.11663e-09	8	77635559	G	T	PEX2	0.000151143	-0.000280975	7.41519e-05	-0.000728068	0.000312641	6.51364e-10	85.8291	49.3971	1.89669e-08	0.869474	0.353282	0.000335722	0.10856	0.0864737	0.000425571	3.83455e-08	0.174377	0.421	0	0.967	0.002	0.427	0.163	1	0.251
rs111342079	1.12303e-09	6	17874595	C	A	KIF13A	5.91662e-05	-0.000297598	7.41011e-05	-0.000720309	0.000304825	6.55091e-10	85.083	46.9262	5.77001e-08	0.507872	0.304378	0.000581023	0.117114	0.112836	8.74305e-05	1.91795e-07	0.133428	0.564	0	0.987	0.01	0.568	0.825	0.999	0.705
rs10157891	1.12918e-09	1	180461473	T	C	ACBD6	3.37182e-10	-0.000770869	0.000122737	-0.00126898	0.000431941	3.58715e-10	79.0322	33.3846	2.24468e-05	0.521157	1.02044e-06	0.0800802	0.000825896	7.8125e-06	0.212378	0.014237	0.00943817	0.809	1	0.935	0.99	0.808	0.634	0.96	0.963
rs13259218	1.15481e-09	8	83266432	T	C	RALYL	0.000153024	-0.000280704	7.41405e-05	-0.000730188	0.000316242	6.73588e-10	86.1726	50.6242	1.08915e-08	0.244596	0.352897	0.000341	0.107467	0.0878341	0.00043036	3.91664e-08	0.177215	0.428	0	0.966	0.002	0.427	0.162	1	0.248
rs4511910	1.17465e-09	3	58604557	A	C	FAM107A	0.000152109	-0.000280863	7.41533e-05	-0.000726974	0.000312694	6.85135e-10	85.8327	49.4097	1.88596e-08	0.744269	0.352891	0.000360894	0.108835	0.0851048	0.000422487	3.80872e-08	0.173613	0.421	0	0.964	0.003	0.428	0.171	1	0.258
rs9513654	1.20391e-09	13	99733711	A	G	CLYBL	5.83266e-08	-0.000360898	6.65389e-05	-0.00068984	0.000196076	7.09874e-10	69.5144	22.9617	0.001731	0.845868	0.0402031	0.0368289	0.108817	0.481149	2.30273e-06	0.0141905	0.000436677	0.723	0.004	0.948	0.868	0.722	1	0.969	0.993
rs452081	1.21524e-09	21	36550572	A	G	CLDN14	0.000147558	-0.000281464	7.41643e-05	-0.000728212	0.000312207	7.08761e-10	85.7817	49.2323	2.04317e-08	0.820737	0.34968	0.000373913	0.110958	0.0825754	0.000417429	3.93672e-08	0.172128	0.428	0	0.963	0.003	0.43	0.179	1	0.266
rs72726565	1.22067e-09	8	128772467	A	G	AC026248.1	0.000147829	-0.000281414	7.416e-05	-0.000727193	0.000312175	7.11919e-10	85.779	49.2232	2.05163e-08	0.824476	0.349337	0.000372419	0.110149	0.0832463	0.000415909	3.98952e-08	0.171967	0.426	0	0.963	0.003	0.43	0.18	1	0.267
rs9866706	1.22243e-09	3	116234421	G	A	LSAMP	2.71923e-09	0.000419362	7.05081e-05	0.000709545	0.000178741	7.13334e-10	59.4026	17.2425	0.0158978	0.937532	0.00165874	0.046361	0.0209646	0.292761	0.000302904	0.000183448	0.0217291	0.839	0.832	0.958	0.972	0.838	0.998	0.989	0.961
rs2735537	1.22394e-09	16	3141355	G	A	ZNF213	0.000147813	-0.000281433	7.41643e-05	-0.000727322	0.00031217	7.13825e-10	85.7784	49.2207	2.05386e-08	0.850561	0.349593	0.000374727	0.111101	0.0825335	0.000417429	3.92592e-08	0.172049	0.425	0	0.963	0.003	0.43	0.179	1	0.266
rs61975906	1.24222e-09	14	27441619	C	A	NOVA1	1.80502e-09	0.000425495	7.07455e-05	0.000712012	0.000185627	7.29153e-10	61.6287	18.2428	0.0109213	0.613893	0.000860044	0.12231	0.00917441	0.0962848	0.000396599	0.000214927	0.0273468	0.85	0.938	0.937	0.98	0.85	0.999	0.988	0.958
rs62366910	1.3107e-09	5	50648268	G	A	PARP8	6.15043e-05	-0.000296826	7.40776e-05	-0.00071689	0.00031153	7.6431e-10	85.7662	49.1788	2.09309e-08	0.0879839	0.302009	0.000560356	0.116647	0.113385	9.07999e-05	2.11971e-07	0.142826	0.553	0	0.987	0.01	0.564	0.819	0.999	0.689
rs116049941	1.31718e-09	4	92589126	C	A	GRID2	3.03331e-07	0.000596831	0.000116537	0.00138993	0.000370917	7.68082e-10	74.4847	27.4346	0.000278278	0.845416	0.077462	0.00116917	0.00206674	0.429039	0.000700501	0.00127046	0.00472568	0.724	0.003	0.995	0.993	0.724	0.832	0.992	0.983
rs111899709	1.35161e-09	18	48378466	G	A	ZBTB7C	4.35064e-10	-0.000770706	0.000123493	-0.0012637	0.000427258	5.48229e-10	78.259	32.1973	3.73341e-05	0.710461	1.20847e-06	0.0879372	0.000921461	1.12349e-05	0.212818	0.0152445	0.00899116	0.811	1	0.932	0.989	0.809	0.645	0.959	0.964
rs12727600	1.35828e-09	1	36538845	C	T	CSF3R	4.07049e-10	-0.000769194	0.000123045	-0.00126297	0.000428881	4.54923e-10	78.6191	32.7396	2.96036e-05	0.693749	1.19425e-06	0.0859702	0.000866978	8.80065e-06	0.207813	0.014622	0.00946504	0.811	1	0.933	0.99	0.81	0.649	0.96	0.963
rs12492591	1.36866e-09	3	122266284	A	G	CASR	1.23856e-09	0.000502939	8.2786e-05	0.00074241	0.000174928	7.98538e-10	45.4277	12.827	0.0764369	0.631855	0.00069714	0.00235759	0.0396715	0.531313	0.000324404	0.0028027	0.130968	0.853	0.961	0.987	0.965	0.853	0.999	0.98	0.931
rs55758108	1.43074e-09	5	107295107	C	T	EFNA5	7.72785e-10	0.000416884	6.77814e-05	0.000548349	0.000128718	8.34146e-10	35.8301	10.9085	0.142658	0.237224	0.000340645	0.182219	0.0490637	0.34569	3.56412e-05	0.0216457	0.0179569	0.849	0.985	0.922	0.959	0.849	1	0.962	0.962
rs61233390	1.43213e-09	16	88966611	G	T	CBFA2T3	6.60313e-05	-0.000295471	7.405e-05	-0.000716389	0.000311571	8.34961e-10	85.7873	49.2518	2.02526e-08	0.0824485	0.307385	0.000602108	0.116807	0.113257	9.77815e-05	2.01488e-07	0.139798	0.551	0	0.986	0.01	0.562	0.806	0.999	0.687
rs72698680	1.51927e-09	4	175169150	T	G	ADAM29	0.000152095	-0.000281163	7.4232e-05	-0.000729359	0.000313118	8.85647e-10	85.8421	49.4425	1.85824e-08	0.415389	0.340875	0.00041508	0.11802	0.0820714	0.000509913	3.62768e-08	0.171448	0.422	0	0.956	0.002	0.423	0.146	1	0.248
rs79526815	1.53013e-09	6	168079965	G	A	FRMD1	5.60558e-09	0.000393538	6.7524e-05	0.0007239	0.000206727	8.92501e-10	71.6621	24.7019	0.000856859	0.69917	0.000597826	0.134291	8.77196e-06	0.013332	0.0102662	0.00504285	0.0414825	0.834	0.927	0.902	0.997	0.833	0.933	0.973	0.943
rs3954167	1.5408e-09	3	186935592	T	C	ST6GAL1	2.36092e-08	-0.000374754	6.71214e-05	-0.000714391	0.000189353	8.98172e-10	66.7837	21.074	0.00366213	0.267779	0.013389	0.000175698	0.0288415	0.793331	0.000135581	0.0604628	0.00496022	0.745	0.075	0.997	0.959	0.742	0.995	0.929	0.979
rs9403951	1.58918e-09	6	148363600	C	A	SASH1	0.000153138	-0.000281109	7.4251e-05	-0.000729634	0.000312989	9.26309e-10	85.823	49.3758	1.91506e-08	0.400115	0.341592	0.000450689	0.118111	0.0822684	0.000502617	3.63348e-08	0.169916	0.429	0	0.952	0.003	0.426	0.156	1	0.257
rs4722498	1.6402e-09	7	25691702	T	C	NFE2L3	0.000165908	-0.000279324	7.41708e-05	-0.000725778	0.000321698	9.55981e-10	86.6551	52.4543	4.75037e-09	0.0587589	0.34778	0.000409863	0.113254	0.082033	0.00051834	3.8146e-08	0.171002	0.4	0	0.957	0.002	0.421	0.146	1	0.248
rs11592199	1.74572e-09	10	22691729	A	G	PIP4K2A	0.000156705	-0.000280634	7.42379e-05	-0.000725257	0.000310526	1.01735e-09	85.5888	48.5735	2.75011e-08	0.848633	0.341426	0.00044977	0.117789	0.0816574	0.000510084	3.92857e-08	0.171731	0.423	0	0.953	0.003	0.425	0.157	1	0.256
rs13023254	1.76453e-09	2	7692305	T	C	RNF144A	0.000175617	-0.000278505	7.42337e-05	-0.000722914	0.000311935	1.02828e-09	85.7271	49.0438	2.22453e-08	0.58441	0.355461	0.000426478	0.10944	0.0816395	0.000501881	4.2781e-08	0.175912	0.426	0	0.957	0.002	0.426	0.158	1	0.252
rs4426203	1.85614e-09	12	30321950	G	A	IPO8	2.48577e-08	-0.00037521	6.73111e-05	-0.000702796	0.000182694	1.08155e-09	64.1893	19.5473	0.00663528	0.946001	0.0126726	0.000169863	0.0261393	0.751536	0.000161667	0.062714	0.00610062	0.744	0.091	0.997	0.962	0.744	0.995	0.927	0.977
rs6778228	1.9133e-09	3	5622953	G	A	EDEM1	4.9041e-10	-0.00076456	0.000122877	-0.00122493	0.000405978	7.97306e-10	76.0516	29.2295	0.000131384	0.67901	1.34202e-06	0.0979903	0.00141593	3.49392e-05	0.187512	0.014493	0.0099373	0.817	1	0.931	0.988	0.816	0.701	0.961	0.963
rs2682919	1.92032e-09	15	77578029	A	G	LINGO1	0.000182176	-0.000279726	7.47424e-05	-0.000722169	0.000318633	1.11886e-09	86.1784	50.6455	1.07874e-08	0.143558	0.364412	0.000366722	0.100165	0.0887107	0.000452113	6.62896e-08	0.165729	0.418	0	0.969	0.003	0.434	0.195	1	0.292
rs6808830	1.92871e-09	3	22461159	C	T	ZNF385D	4.7213e-06	0.000670176	0.000146429	0.00186852	0.000521632	1.12454e-09	79.4756	34.1058	1.64567e-05	0.853081	0.196256	0.0135044	0.000378112	0.394659	0.00383211	0.000190762	0.000658357	0.63	0	0.922	0.998	0.632	0.134	0.998	0.996
rs77567957	1.94207e-09	3	5799262	T	C	EDEM1	2.04631e-07	-0.000652265	0.000125554	-0.00145326	0.000385463	1.1315e-09	72.1709	25.1535	0.000712681	0.714718	0.0472391	0.000687143	0.000501573	0.537001	0.00105651	0.0094233	0.0102514	0.712	0.008	0.996	0.997	0.714	0.769	0.975	0.972
rs9854019	1.97638e-09	3	20607505	C	T	SGO1	7.68361e-05	-0.000292766	7.40419e-05	-0.000711733	0.000300559	1.15145e-09	84.6614	45.6366	1.02869e-07	0.969109	0.317067	0.00067281	0.115389	0.121404	0.000114307	2.52087e-07	0.124666	0.563	0	0.985	0.01	0.565	0.8	0.999	0.705
rs1033341	2.07517e-09	21	39998465	A	G	DSCAM	2.90021e-06	0.0008092	0.000172989	0.00198079	0.000592179	1.20888e-09	77.8321	31.5772	4.86402e-05	0.518056	0.245853	1.98653e-05	0.0230212	0.949605	0.000118788	0.000705787	0.15368	0.721	0	0.999	0.962	0.725	0.987	0.993	0.86
rs56191117	2.14402e-09	3	185520995	G	A	LIPH	8.20696e-10	-0.000473955	7.71804e-05	-0.000707531	0.000175155	1.29304e-09	51.5557	14.4496	0.043739	0.464287	0.000122974	0.00343741	0.0210199	0.050388	0.00463511	0.00990702	0.033961	0.86	0.998	0.986	0.975	0.861	0.996	0.973	0.959
rs10949314	2.187e-09	6	15768770	C	T	DTNBP1	2.63036e-09	0.000433398	7.28016e-05	0.000700198	0.000187918	1.286e-09	61.5653	18.2127	0.0110462	0.351948	0.00107834	0.295379	0.00166503	0.0989202	0.000367478	0.00073529	0.0379894	0.843	0.939	0.892	0.988	0.844	0.998	0.984	0.952
rs79470487	2.19289e-09	12	86608747	A	G	MGAT4C	2.52351e-06	0.000684476	0.000145441	0.0018416	0.000505241	1.27832e-09	78.3925	32.3961	3.42918e-05	0.953758	0.133321	0.0046442	0.000761815	0.353652	0.00538675	0.000339643	0.000696091	0.631	0	0.978	0.996	0.633	0.085	0.998	0.996
rs66539146	2.23734e-09	5	63296666	C	T	HTR1A	2.48975e-06	0.000684802	0.000145425	0.00184859	0.000511407	1.30345e-09	78.9413	33.2404	2.38808e-05	0.32221	0.133875	0.0046208	0.000805978	0.35192	0.00510729	0.000347893	0.000719748	0.638	0	0.978	0.996	0.635	0.095	0.998	0.996
rs11681903	2.23971e-09	2	118116060	C	T	INSIG2	1.21605e-07	-0.000486556	9.1958e-05	-0.000895137	0.000312104	1.3045e-09	77.6987	31.3884	5.27119e-05	0.286259	0.0176808	0.357147	0.0111481	0.149976	5.70803e-05	1.99777e-07	0.874978	0.617	0.078	0.578	0.928	0.619	0.953	0.998	0.434
rs11826943	2.29978e-09	11	76735751	A	G	TSKU	2.73978e-09	0.0004327	7.27658e-05	0.00069292	0.00018285	1.3471e-09	59.5996	17.3266	0.0154074	0.886861	0.00109184	0.288965	0.00171701	0.0970495	0.000383337	0.000744886	0.037916	0.844	0.939	0.894	0.988	0.844	0.998	0.984	0.952
rs79413323	2.32012e-09	12	29676977	G	A	TMTC1	2.66987e-09	0.000434036	7.29386e-05	0.000701934	0.000188129	1.36392e-09	61.5111	18.1871	0.0111539	0.320299	0.00101195	0.28194	0.0015663	0.101452	0.000449057	0.000751457	0.0382955	0.845	0.947	0.897	0.989	0.845	0.998	0.984	0.952
rs35177186	2.35991e-09	7	16432577	C	A	ISPD	2.40209e-07	-0.000649156	0.000125679	-0.00144653	0.000383955	1.37435e-09	71.8891	24.9014	0.000789964	0.918604	0.0495273	0.000702208	0.000500292	0.540866	0.00111159	0.0101628	0.0107708	0.713	0.008	0.996	0.997	0.713	0.764	0.973	0.971
rs12475002	2.36113e-09	2	175963230	A	G	KIAA1715	8.97132e-10	-0.000472139	7.70624e-05	-0.000725398	0.000187132	1.43364e-09	56.9067	16.2438	0.0229798	0.181114	8.72603e-05	0.0015749	0.0188765	0.0424933	0.00895362	0.0122122	0.049192	0.861	0.999	0.989	0.976	0.861	0.992	0.971	0.953
rs819414	2.50034e-09	1	236530932	G	A	LGALS8	9.71279e-10	-0.000471919	7.71859e-05	-0.000700212	0.000172027	1.49666e-09	50.0912	14.0256	0.0507282	0.647997	0.00013936	0.00357241	0.0209368	0.053531	0.00460782	0.00974602	0.0352822	0.86	0.998	0.986	0.975	0.861	0.996	0.973	0.958
rs1394070	2.52103e-09	1	161844230	T	G	ATF6	5.7246e-08	0.000398257	7.33818e-05	0.00067495	0.000219706	1.46797e-09	71.2159	24.319	0.00100119	0.419433	0.0141364	3.15922e-06	0.253446	0.844539	3.3697e-05	0.00892302	0.941879	0.636	0.084	0.999	0.661	0.634	0.992	0.956	0.379
rs6489905	2.53651e-09	12	113625571	C	A	LHX5	1.28964e-08	-0.000587131	0.000103233	-0.00111255	0.000279298	1.47696e-09	64.3514	19.6361	0.00641165	0.572379	0.00162602	0.00276436	0.00139855	0.355356	0.0159476	0.00857502	0.00270342	0.768	0.586	0.986	0.991	0.767	0.611	0.972	0.981
rs11164830	2.59332e-09	1	92891266	C	A	FAM69A	3.23455e-09	0.000430538	7.27356e-05	0.000708809	0.000194916	1.5381e-09	64.2043	19.5554	0.0066144	0.125037	0.00126798	0.284907	0.00173464	0.0996634	0.000356677	0.000840584	0.0383453	0.845	0.925	0.892	0.988	0.842	0.998	0.984	0.951
rs9799996	2.61683e-09	5	8286276	T	C	MTRR	2.63414e-06	0.000682958	0.000145389	0.00183092	0.000502549	1.5248e-09	78.1722	32.0692	3.94341e-05	0.895476	0.133392	0.00459976	0.000879558	0.35034	0.00531556	0.00035568	0.000743632	0.635	0	0.979	0.996	0.635	0.095	0.998	0.996
rs9902314	2.63302e-09	17	10410055	A	G	MYH8	3.23911e-09	0.000430529	7.27368e-05	0.000692103	0.000183447	1.5439e-09	59.87	17.4433	0.0147507	0.624491	0.00125219	0.284919	0.00174453	0.100087	0.000358349	0.000833455	0.0386698	0.843	0.926	0.893	0.988	0.842	0.998	0.984	0.951
rs4235768	2.7986e-09	5	115056711	C	A	TRIM36	2.65692e-07	-0.000646494	0.000125623	-0.00143796	0.000382297	1.62921e-09	71.6696	24.7085	0.000854564	0.981458	0.0504943	0.000732348	0.000516327	0.535375	0.00114418	0.0104694	0.011474	0.713	0.009	0.996	0.997	0.713	0.768	0.973	0.97
rs61972992	2.82375e-09	13	95371680	T	C	CLDN10	2.64662e-07	-0.000646791	0.000125663	-0.00146369	0.000404773	1.64401e-09	74.7719	27.7469	0.000244365	0.083891	0.0499789	0.000704444	0.000533643	0.536366	0.00114121	0.0103286	0.0114504	0.706	0.009	0.996	0.997	0.712	0.767	0.973	0.97
rs1410258	2.8254e-09	1	238559572	C	A	MTRNR2L11	2.65494e-07	-0.000646626	0.000125646	-0.00143843	0.000382845	1.64477e-09	71.7262	24.7579	0.000837527	0.812697	0.0502037	0.000706162	0.000541215	0.536511	0.00113649	0.0104233	0.0115549	0.712	0.009	0.996	0.997	0.713	0.769	0.973	0.97
rs40117	2.83888e-09	16	64972430	G	A	CDH11	0.000227224	-0.000272691	7.39671e-05	-0.000693036	0.000307409	1.6526e-09	85.4029	47.9547	3.63388e-08	0.313539	0.427596	0.000449674	0.0675591	0.143669	0.00018295	3.66556e-07	0.133914	0.539	0	0.987	0.006	0.536	0.654	0.999	0.618
rs2299809	2.88209e-09	21	43754658	C	T	PDXK	2.67932e-06	0.000682444	0.000145387	0.00182585	0.000503058	1.67872e-09	78.2177	32.1362	3.83209e-05	0.635915	0.131788	0.00462867	0.000920116	0.349389	0.00542301	0.000361082	0.00075794	0.628	0	0.979	0.996	0.634	0.096	0.998	0.996
rs2817240	2.94097e-09	6	24541225	G	A	KIAA0319	2.77974e-07	-0.000645421	0.000125622	-0.00144003	0.000385462	1.7119e-09	72.1214	25.1089	0.000725797	0.547746	0.0509713	0.000698633	0.000545321	0.53604	0.0011545	0.010387	0.0115642	0.708	0.009	0.996	0.997	0.712	0.766	0.973	0.97
rs1400176	3.02482e-09	3	54290	C	T	CHL1	3.04713e-08	-0.000373611	6.74545e-05	-0.00069464	0.000180923	1.76059e-09	63.3682	19.1091	0.0078524	0.501247	0.0121219	0.000225564	0.025575	0.750304	0.000216058	0.0505774	0.00890429	0.749	0.122	0.996	0.963	0.748	0.993	0.936	0.972
rs113262309	3.04627e-09	17	38740646	C	A	PCGF2	9.53545e-09	0.000386563	6.73597e-05	0.000703885	0.000205531	1.77378e-09	71.4733	24.5384	0.0009158	0.784139	0.000638136	0.187727	8.63408e-06	0.0123091	0.0121795	0.00440107	0.0596327	0.827	0.92	0.877	0.996	0.826	0.923	0.973	0.929
rs10850126	3.0806e-09	12	113055173	T	G	DTX1	0.000181891	-0.000277655	7.41814e-05	-0.000690079	0.000304868	1.79298e-09	85.0321	46.7667	6.19838e-08	0.606965	0.391949	0.000633697	0.0832445	0.131996	0.00016183	2.3307e-07	0.171651	0.53	0	0.979	0.007	0.534	0.685	0.999	0.585
rs1908198	3.09178e-09	15	57586908	C	T	GCOM1	3.79487e-09	0.000428478	7.2711e-05	0.000691251	0.000185543	1.81791e-09	60.742	17.8308	0.0127574	0.467912	0.00137225	0.293306	0.00170674	0.0909727	0.000345027	0.000975314	0.0380561	0.84	0.918	0.889	0.988	0.84	0.998	0.983	0.951
rs112453672	3.12331e-09	15	53563539	G	A	WDR72	4.02004e-09	0.000427887	7.27282e-05	0.00069818	0.000191338	1.84516e-09	62.934	18.8852	0.00855452	0.238891	0.00147227	0.318834	0.00162817	0.0879582	0.000311577	0.00106384	0.0348213	0.837	0.907	0.88	0.988	0.838	0.998	0.982	0.952
rs12545776	3.23543e-09	8	94690920	A	G	ESRP1	4.17638e-09	0.000427413	7.27258e-05	0.0006926	0.000185873	1.89895e-09	60.8545	17.882	0.0125139	0.587758	0.00147482	0.303789	0.00177185	0.086645	0.000351393	0.000935954	0.0333381	0.839	0.91	0.885	0.988	0.839	0.998	0.983	0.953
rs55959638	3.45782e-09	8	140194651	C	T	TRAPPC9	3.17778e-08	-0.000371199	6.71082e-05	-0.000686137	0.000182395	2.012e-09	64.2417	19.5759	0.00656246	0.27534	0.0123198	0.000253046	0.0372505	0.757379	0.000150766	0.0581964	0.00841465	0.743	0.117	0.996	0.951	0.745	0.996	0.93	0.972
rs6574217	3.63056e-09	14	75237434	T	C	FOS	2.6241e-07	-0.000646708	0.000125608	-0.00142306	0.000379047	2.11227e-09	71.167	24.2778	0.00101807	0.572602	0.0456855	0.000865482	0.000455031	0.549913	0.00126425	0.0126682	0.0133551	0.717	0.012	0.995	0.997	0.713	0.765	0.969	0.967
rs7503732	3.77439e-09	17	74456329	G	A	GPRC5C	2.09708e-09	0.000413819	6.90838e-05	0.000545684	0.000131111	2.19575e-09	36.9077	11.0949	0.134535	0.202462	0.00073658	0.192643	0.0499227	0.345283	4.05713e-05	0.0225261	0.019281	0.847	0.97	0.918	0.958	0.846	1	0.961	0.96
rs112666969	3.95114e-09	19	37556743	G	A	ZNF540,ZNF571	3.15943e-06	0.000676922	0.000145257	0.00186908	0.000541009	2.29834e-09	81.3376	37.5085	3.75679e-06	0.0128788	0.132481	0.00423193	0.00119891	0.346905	0.00632215	0.000366538	0.000878779	0.663	0	0.981	0.994	0.637	0.083	0.998	0.996
rs10231548	4.15874e-09	7	17519351	G	T	RP11-507K12.1	4.47353e-08	-0.000661481	0.000120906	-0.00126697	0.000359195	2.4188e-09	70.8436	24.0084	0.00113548	0.48106	0.00573378	0.00934509	0.376245	0.527104	0.0014005	3.04647e-06	0.0153002	0.755	0.566	0.952	0.704	0.751	0.851	0.995	0.944
rs527376	4.16063e-09	20	24221375	C	T	GGTLC1	3.09454e-07	-0.000644092	0.000125858	-0.00141402	0.000377553	2.41991e-09	70.8436	24.0085	0.00113545	0.674897	0.0526139	0.000903843	0.000560165	0.583277	0.000980409	0.0110965	0.0166539	0.725	0.009	0.995	0.996	0.722	0.842	0.972	0.963
rs7845875	4.2206e-09	8	34127282	T	C	DUSP26	5.38052e-07	-0.00034556	6.89435e-05	-0.000801336	0.000222989	2.45469e-09	75.477	28.5446	0.000175126	0.839615	0.0175468	0.0518805	4.6222e-05	0.360402	0.0426178	4.23817e-05	0.0151422	0.567	0.004	0.608	1	0.567	0.008	0.999	0.934
rs8005185	4.25733e-09	14	86110459	C	T	FLRT2	0.000202315	-0.000279256	7.51475e-05	-0.000733833	0.000311228	2.47601e-09	85.3006	47.6208	4.22292e-08	0.3762	0.391725	0.000349479	0.178295	0.0825114	0.000595024	8.55339e-08	0.175598	0.413	0	0.971	0.004	0.425	0.147	1	0.255
rs12128939	4.2608e-09	1	179058217	A	G	FAM20B	3.77763e-09	-0.000654965	0.000111131	-0.00105352	0.000268219	2.47802e-09	56.2461	15.9986	0.0251293	0.751716	0.000522494	0.0119317	0.139303	0.496444	0.00284273	0.02022	9.01658e-05	0.855	0.987	0.976	0.935	0.856	0.995	0.964	0.989
rs117700242	4.38485e-09	11	113278935	C	T	NCAM1	0.000235929	-0.000272501	7.41082e-05	-0.000680847	0.000303899	2.54999e-09	84.9692	46.5712	6.76697e-08	0.783776	0.404428	0.000626447	0.0824614	0.118561	0.000221496	2.11087e-07	0.205087	0.502	0	0.973	0.006	0.505	0.562	0.999	0.48
rs72844243	4.50786e-09	10	128509335	G	A	MKI67	1.38366e-09	-0.000530404	8.75634e-05	-0.000530404	8.75634e-05	2.62136e-09	0	6.3979	0.494131	0.781344	1.56079e-05	0.0333931	0.00370402	0.991393	0.00776611	0.81942	0.0389533	0.837	1	0.96	0.983	0.836	0.992	0.809	0.947
rs115409670	4.51587e-09	1	196421243	C	T	KCNT2	0.000156163	-0.000283472	7.49717e-05	-0.000703387	0.000309752	2.62601e-09	85.2255	47.3789	4.70812e-08	0.190941	0.371623	0.000846407	0.111703	0.10364	0.00018398	2.14217e-07	0.16117	0.526	0	0.972	0.01	0.534	0.68	0.999	0.597
rs1241097	4.52961e-09	14	25320158	A	G	STXBP6	6.39832e-07	-0.000450679	9.05198e-05	-0.000908693	0.000314844	2.63398e-09	78.9167	33.2016	2.42818e-05	0.660651	0.0363559	0.514913	0.0115171	0.113793	0.000244203	4.02044e-08	0.473997	0.497	0.03	0.318	0.628	0.492	0.597	0.999	0.384
rs13075436	4.64262e-09	3	127242305	C	T	PLXNA1	3.96e-07	-0.000642937	0.00012679	-0.00142027	0.000382327	2.69956e-09	71.1323	24.2485	0.00103022	0.804888	0.0626878	0.000663609	0.000754794	0.544506	0.00078107	0.0133893	0.0166887	0.725	0.007	0.996	0.996	0.726	0.884	0.969	0.963
rs10743660	4.69563e-09	12	9319419	C	T	PZP	6.43504e-07	-0.000451402	9.06852e-05	-0.000908242	0.000315951	2.73029e-09	78.9885	33.3151	2.31274e-05	0.54763	0.0362733	0.503814	0.0117552	0.115691	0.000242859	4.07948e-08	0.479609	0.491	0.031	0.325	0.631	0.494	0.603	0.999	0.386
rs11738194	4.73548e-09	5	176520856	C	T	RNF44	6.45056e-07	-0.00045057	9.05264e-05	-0.00090566	0.000314766	2.7534e-09	78.9029	33.1798	2.451e-05	0.644798	0.0359255	0.517679	0.0117114	0.114269	0.000246722	4.04964e-08	0.475058	0.488	0.031	0.315	0.624	0.49	0.594	0.999	0.382
rs4992458	4.82149e-09	2	865892	C	T	SNTG2	8.11127e-09	0.00039421	6.83665e-05	0.000643798	0.000168068	2.80675e-09	56.8429	16.2198	0.0231821	0.971872	0.00208379	0.212589	0.00306509	0.303301	0.00031673	0.000465507	0.0654658	0.829	0.831	0.897	0.985	0.829	0.998	0.985	0.937
rs6483970	4.86337e-09	11	10079644	T	G	SBF2	6.46819e-07	-0.000452093	9.08421e-05	-0.000914609	0.000321753	2.82759e-09	79.7013	34.4851	1.39729e-05	0.259717	0.0363714	0.463182	0.0119543	0.0943431	0.000258742	4.05772e-08	0.488988	0.485	0.031	0.338	0.623	0.492	0.594	0.999	0.381
rs117337947	4.94402e-09	15	56513774	A	G	MNS1	1.71293e-08	0.000935814	0.000165961	0.0016182	0.00041403	2.87436e-09	58.6094	16.912	0.0179723	0.984928	0.00294287	4.06757e-05	0.0073028	0.924375	0.00270628	0.0358576	0.11983	0.823	0.798	0.995	0.978	0.823	0.952	0.949	0.914
rs953563	4.95469e-09	7	123073947	T	G	SLC13A1	1.11694e-07	0.000390009	7.34951e-05	0.000646094	0.000227116	2.88055e-09	73.0039	25.9297	0.000518448	0.190043	0.0154761	3.85164e-06	0.387078	0.89195	3.23474e-05	0.0080815	0.732254	0.596	0.075	0.998	0.517	0.601	0.988	0.952	0.281
rs72664723	4.98324e-09	4	82885703	C	T	SEC31A	6.70882e-07	-0.000451923	9.09373e-05	-0.000915195	0.000317084	2.89711e-09	79.0279	33.3777	2.25129e-05	0.626778	0.0371689	0.460023	0.0120052	0.0953118	0.000266835	4.11746e-08	0.491086	0.495	0.03	0.335	0.615	0.49	0.585	0.999	0.376
rs277012	5.01555e-09	8	131630710	T	C	EFR3A	2.71921e-07	-0.000650074	0.000126426	-0.00139262	0.000373881	2.91593e-09	69.9343	23.2824	0.00152189	0.481816	0.0507455	0.00113686	0.000813227	0.655774	0.000573599	0.013596	0.0194441	0.73	0.01	0.994	0.996	0.733	0.938	0.969	0.961
rs17050074	5.11938e-09	2	59282668	A	G	FANCL	2.80539e-07	-0.000648978	0.000126357	-0.00138839	0.000369806	2.9761e-09	69.2994	22.8009	0.00184616	0.873803	0.0512	0.00119462	0.0007803	0.655197	0.00059959	0.0136145	0.0189851	0.734	0.01	0.994	0.996	0.733	0.934	0.969	0.961
rs9830749	5.1722e-09	3	116252595	C	T	LSAMP	1.88639e-09	-0.000463621	7.71763e-05	-0.000675681	0.00016547	3.09499e-09	46.8299	13.1653	0.0681817	0.955833	0.000186896	0.00593098	0.0246899	0.0635632	0.00486156	0.00811275	0.0382413	0.86	0.998	0.982	0.972	0.86	0.995	0.973	0.956
rs67116004	5.24324e-09	5	932507	A	G	TRIP13	7.09696e-09	0.000421183	7.27605e-05	0.000696727	0.000193742	3.08342e-09	63.7702	19.3211	0.00723878	0.272958	0.00182563	0.367981	0.00155643	0.0743322	0.000429868	0.0009766	0.0313183	0.835	0.892	0.865	0.988	0.834	0.997	0.982	0.952
rs7532863	5.29722e-09	1	79350724	C	A	ADGRL4	3.47495e-06	0.00067364	0.000145164	0.0017946	0.000494657	3.08216e-09	77.4786	31.0815	6.00575e-05	0.991673	0.130696	0.00444293	0.00131544	0.34353	0.00658092	0.000376945	0.000914304	0.632	0	0.98	0.994	0.634	0.088	0.997	0.995
rs9903738	5.41671e-09	17	78207519	T	C	AFMID	0.000180281	-0.000277807	7.41776e-05	-0.000687769	0.000300689	3.1485e-09	84.5921	45.4311	1.12779e-07	0.523281	0.37516	0.000628702	0.0946942	0.140653	0.000204189	3.62745e-07	0.164134	0.53	0	0.98	0.008	0.53	0.655	0.999	0.581
rs2964708	5.50425e-09	5	104984638	T	C	NUDT12	1.69646e-09	-0.000742775	0.000123293	-0.00117635	0.000399788	3.19926e-09	75.1041	28.1171	0.000209402	0.502673	2.69962e-06	0.136134	0.00162452	5.10751e-05	0.201128	0.0173916	0.0135794	0.813	1	0.916	0.986	0.813	0.707	0.956	0.957
rs12296568	5.66364e-09	12	41715588	A	G	PDZRN4	1.41159e-06	0.000338232	7.01238e-05	0.000709553	0.000226288	3.29168e-09	75.2788	28.3157	0.000192726	0.707314	0.107078	4.91884e-07	0.358295	0.842597	0.000105867	0.0263227	0.10033	0.672	0.003	1	0.608	0.672	0.976	0.935	0.86
rs9877234	5.671e-09	3	176349686	G	A	NAALADL2	0.000296369	-0.000271858	7.5131e-05	-0.000709681	0.000311958	3.29594e-09	85.3747	47.8621	3.78856e-08	0.714702	0.40395	0.000548646	0.125786	0.0587018	0.000645748	6.81225e-08	0.219374	0.413	0	0.946	0.003	0.418	0.147	1	0.213
rs1048701	5.82946e-09	17	37550633	T	C	SYNRG	5.4431e-07	-0.000455063	9.0831e-05	-0.00091044	0.000322819	3.38781e-09	79.8625	34.761	1.24025e-05	0.110562	0.0316139	0.483807	0.00997494	0.100431	0.000272131	6.7981e-08	0.482712	0.517	0.046	0.377	0.71	0.526	0.673	0.999	0.435
rs79524582	5.89272e-09	10	2533217	T	C	PFKP	9.78279e-09	-0.000427567	7.45611e-05	-0.000671265	0.00018691	3.42625e-09	59.1049	17.117	0.0166574	0.503051	0.00239903	0.61717	0.0218134	0.649571	8.35663e-05	0.000111074	0.040302	0.806	0.787	0.763	0.964	0.805	0.999	0.988	0.94
rs4807397	5.89498e-09	19	1002896	A	G	GRIN3B	3.72914e-06	0.000671315	0.00014512	0.0017909	0.000494324	3.42895e-09	77.4772	31.0796	6.01059e-05	0.720554	0.132876	0.00464704	0.00135106	0.347816	0.00680502	0.000381294	0.000919929	0.637	0	0.979	0.994	0.634	0.088	0.997	0.995
rs12335232	6.16605e-09	8	130971311	G	T	ADCY8	4.86967e-06	-0.000323758	7.08391e-05	-0.000814881	0.000239204	3.58295e-09	77.5123	31.1281	5.88801e-05	0.699211	0.242349	0.00330268	0.085854	0.959758	0.000292728	1.26283e-05	0.00946779	0.725	0	0.989	0.887	0.726	0.964	0.998	0.972
rs4724131	6.28979e-09	7	4876805	A	G	RADIL	1.94395e-09	-0.000462318	7.7022e-05	-0.000690253	0.000176463	3.62009e-09	52.2307	14.6538	0.0407029	0.150221	0.000177191	0.00696939	0.025817	0.0673882	0.00461863	0.00819856	0.0469574	0.861	0.998	0.981	0.971	0.86	0.996	0.973	0.953
rs12459350	6.81615e-09	19	2176587	A	G	DOT1L	3.77559e-06	0.000670228	0.000144965	0.00180805	0.000510407	3.95975e-09	79.0045	33.3404	2.2877e-05	0.0884335	0.131006	0.00463973	0.00142697	0.35089	0.00698184	0.000463403	0.000940082	0.658	0	0.98	0.994	0.637	0.091	0.997	0.995
rs35625243	7.21429e-09	14	71478220	A	G	SIPA1L1	3.83764e-09	0.000406819	6.90571e-05	0.00050184	0.000111333	4.192e-09	24.1652	9.23059	0.236522	0.835313	0.000898882	0.219496	0.0484928	0.348092	5.01099e-05	0.0250017	0.0236776	0.843	0.967	0.91	0.957	0.843	1	0.958	0.956
rs10860064	7.30885e-09	12	96678941	G	A	CFAP54	3.40151e-07	-0.000471726	9.25003e-05	-0.000873126	0.000305657	4.24525e-09	76.4254	29.693	0.000108093	0.686293	0.0294724	0.384948	0.0110874	0.135959	5.42088e-05	5.57633e-07	0.888431	0.619	0.042	0.559	0.943	0.616	0.972	0.998	0.423
rs11181407	7.31673e-09	12	42297388	A	G	PPHLN1	8.24146e-09	-0.000642316	0.000111447	-0.00106451	0.000274585	4.24982e-09	57.8325	16.6005	0.0201622	0.558053	0.00106642	0.01152	0.11998	0.478833	0.00245402	0.0213209	0.000108151	0.853	0.967	0.975	0.937	0.853	0.993	0.962	0.988
rs2944507	7.32095e-09	10	131258590	A	G	TCERG1L	3.07391e-09	0.000430007	7.25432e-05	0.000567045	0.000133112	4.34127e-09	34.198	10.638	0.155209	0.163561	0.000487887	0.0104991	0.00762116	0.79052	0.000579537	0.0202133	0.403147	0.85	0.989	0.976	0.98	0.849	0.999	0.962	0.883
rs7302687	7.476e-09	12	42217132	G	A	YAF2	8.26464e-08	-0.000395431	7.37572e-05	-0.000681247	0.000209036	4.34355e-09	67.6613	21.6459	0.00292301	0.277487	0.0176309	0.000577688	0.950165	0.95314	1.52138e-05	0.00320791	0.0375032	0.644	0.047	0.993	0.258	0.648	0.999	0.977	0.917
rs62527340	7.59521e-09	8	87153030	C	T	CNBD1	7.31086e-08	0.000433317	8.04919e-05	0.000842203	0.000233128	4.41117e-09	68.8138	22.4458	0.00212751	0.881203	0.0123865	0.030635	0.193987	0.325511	0.000408677	0.00106288	0.000131825	0.742	0.228	0.945	0.818	0.742	0.972	0.985	0.991
rs117031972	7.82217e-09	17	5415330	G	T	NUP88	6.27616e-08	-0.000363469	6.71753e-05	-0.00066984	0.000176294	4.54266e-09	61.7761	18.3132	0.0106342	0.597223	0.0146368	0.000301447	0.0302831	0.694153	0.000268954	0.0603689	0.00997689	0.745	0.125	0.995	0.957	0.746	0.993	0.927	0.969
rs9427662	8.0848e-09	1	196977645	T	C	CFHR5	3.79522e-09	0.000427824	7.26001e-05	0.000549352	0.000123516	4.69552e-09	28.2116	9.75088	0.203136	0.484814	0.00063877	0.0122756	0.00620533	0.856244	0.000519308	0.0156274	0.421199	0.848	0.983	0.974	0.981	0.848	0.999	0.964	0.879
rs76628236	8.45245e-09	5	113440949	C	T	MCC	1.49378e-07	-0.00104804	0.0001995	-0.00215622	0.000607468	4.90775e-09	72.2418	25.2178	0.000694196	0.684153	0.0189563	0.0431512	0.031639	0.152269	0.00124375	7.16195e-06	0.0159016	0.737	0.169	0.927	0.939	0.737	0.918	0.996	0.956
rs1364715	8.50035e-09	8	119245946	C	T	MAL2	1.42599e-08	0.000486373	8.57765e-05	0.000893394	0.000300653	4.95099e-09	78.6918	32.8512	2.82205e-05	0.973379	0.000104966	0.435741	0.000440245	0.00016771	0.0741135	0.0615729	5.8527e-05	0.817	0.945	0.822	0.989	0.816	0.877	0.922	0.986
rs34938245	8.61389e-09	1	25026132	C	A	RUNX3	3.91207e-09	0.000426266	7.23974e-05	0.000534541	0.000117952	5.00126e-09	24.9503	9.32715	0.230014	0.563484	0.000625234	0.0147981	0.00619213	0.856608	0.000466796	0.0174147	0.439847	0.847	0.984	0.972	0.981	0.847	0.999	0.963	0.876
rs61767314	8.62378e-09	1	22594763	G	A	EPHA8	3.74589e-09	0.000426176	7.22939e-05	0.000542256	0.000122623	5.02519e-09	27.9268	9.71235	0.205469	0.336101	0.00057002	0.0154388	0.00746756	0.802102	0.000453048	0.0170276	0.442954	0.846	0.986	0.972	0.979	0.847	0.999	0.963	0.875
rs10010454	8.70607e-09	4	39903877	C	T	PDS5A	3.72288e-09	0.000426247	7.22935e-05	0.000535676	0.000119837	5.06607e-09	26.1905	9.48387	0.219756	0.378651	0.000556069	0.016	0.00823169	0.801117	0.000428746	0.016422	0.459813	0.846	0.987	0.972	0.979	0.846	0.999	0.963	0.873
rs12737114	8.7092e-09	1	248887348	T	C	PGBD2	3.72351e-09	0.000426312	7.23049e-05	0.000523101	0.000113543	5.05646e-09	22.2609	9.00448	0.252335	0.560635	0.000556946	0.0159549	0.00818562	0.801227	0.000433697	0.0168042	0.457113	0.847	0.987	0.972	0.979	0.847	0.999	0.963	0.873
rs2394615	8.7376e-09	10	69954168	T	C	COL13A1	0.000292226	-0.0002682	7.40456e-05	-0.00066901	0.000302058	5.07291e-09	84.7979	46.0461	8.56305e-08	0.528392	0.411269	0.000819709	0.0789769	0.0975991	0.000256892	3.30768e-07	0.199702	0.514	0	0.969	0.007	0.513	0.595	0.999	0.511
rs1368882	8.77716e-09	1	54641346	G	A	MROH7	6.60571e-08	-0.000642736	0.00011899	-0.00120338	0.000344858	5.09582e-09	69.3356	22.8278	0.00182638	0.717773	0.00627541	0.00683385	0.482399	0.416903	0.00127773	7.3202e-06	0.0195234	0.753	0.567	0.964	0.679	0.752	0.871	0.993	0.94
rs11903221	8.87794e-09	2	62503371	C	T	TMEM17	4.05858e-09	0.000426113	7.24462e-05	0.000545718	0.000123206	5.15916e-09	28.1744	9.74584	0.20344	0.402447	0.000639399	0.013444	0.00642813	0.859397	0.000498254	0.0172197	0.431308	0.848	0.984	0.973	0.981	0.847	0.999	0.963	0.877
rs6441617	8.89216e-09	3	101615077	T	G	PCNP	7.84882e-08	-0.00258449	0.000481233	-0.00494175	0.00142945	5.16292e-09	70.9933	24.1324	0.00107989	0.401579	0.00812101	8.7112e-06	0.0344726	0.076379	0.00380533	0.00556633	0.177471	0.723	0.452	0.997	0.902	0.733	0.767	0.969	0.805
rs28455003	8.92608e-09	8	20766518	G	T	LZTS1	0.000328567	-0.000266763	7.42727e-05	-0.000659387	0.000303119	5.18206e-09	84.8418	46.1796	8.0659e-08	0.484999	0.420432	0.000797492	0.0666234	0.110836	0.000242659	3.65879e-07	0.227749	0.512	0	0.97	0.007	0.512	0.607	0.999	0.491
rs1892186	9.13349e-09	10	127699946	G	A	FOXI2	2.62709e-06	-0.000439963	9.36487e-05	-0.00112246	0.00031705	5.30218e-09	77.4057	30.9813	6.26707e-05	0.296491	0.0769173	0.0100428	0.00517692	0.492285	0.0114626	5.31136e-06	0.00909214	0.629	0.002	0.95	0.971	0.62	0.069	1	0.97
rs1056180	9.24756e-09	13	102292478	T	C	FGF14	2.76946e-06	-0.000438557	9.35644e-05	-0.00113753	0.000335903	5.36823e-09	80.0263	35.0461	1.09633e-05	0.0283552	0.0784477	0.00972277	0.00536448	0.475321	0.0115338	4.74404e-06	0.0088787	0.6	0.002	0.95	0.97	0.616	0.067	1	0.97
rs11258947	9.34292e-09	10	14218501	A	G	FRMD4A	1.09079e-07	-0.000357976	6.7404e-05	-0.000682595	0.000183204	5.42345e-09	64.2907	19.6027	0.00649488	0.540258	0.0207175	0.000257764	0.0158796	0.637765	0.000337897	0.107286	0.00709421	0.735	0.074	0.996	0.971	0.737	0.988	0.895	0.973
rs147148162	9.51254e-09	11	68500679	T	C	PPP6R3	2.18778e-06	-0.00034937	7.37805e-05	-0.000843644	0.000240105	5.52167e-09	75.7194	28.8297	0.000155408	0.677039	0.0618324	0.130897	1.95398e-05	0.890266	0.0136346	0.000191927	0.00786731	0.53	0.001	0.274	1	0.531	0.023	0.998	0.956
rs4962262	9.54319e-09	6	122851538	T	C	SMPDL3A	1.1569e-07	-0.000356048	6.71766e-05	-0.000679126	0.00018314	5.53942e-09	64.5027	19.7198	0.00620771	0.458905	0.0224337	0.000264879	0.0218776	0.672417	0.000261117	0.103111	0.00679636	0.738	0.062	0.996	0.965	0.736	0.992	0.897	0.974
rs117031429	9.5439e-09	13	92889999	C	T	GPC5	7.37983e-09	-0.000415146	7.17992e-05	-0.000564719	0.000144701	5.59162e-09	41.7382	12.0147	0.100075	0.92421	0.00150502	0.00105568	0.389611	0.293151	4.87519e-05	0.173159	0.035079	0.826	0.916	0.986	0.853	0.825	1	0.905	0.945
rs7841311	9.65215e-09	8	4197551	T	C	CSMD1	4.51224e-09	0.000424213	7.2339e-05	0.000538567	0.000121423	5.60576e-09	27.1283	9.60593	0.212026	0.482175	0.000701502	0.0152607	0.00794283	0.803808	0.000371213	0.0152207	0.497987	0.845	0.981	0.972	0.979	0.845	0.999	0.963	0.866
rs9955731	9.7624e-09	18	48940114	G	A	SMAD7	1.96828e-06	-0.000446302	9.38268e-05	-0.00111114	0.000316617	5.66634e-09	77.2946	30.8297	6.68354e-05	0.226412	0.0682266	0.00825115	0.0103443	0.400158	0.00834228	3.78184e-06	0.0137066	0.636	0.005	0.959	0.942	0.626	0.144	0.999	0.957
rs16931370	9.84648e-09	12	26813667	C	T	ITPR2	4.12202e-09	0.000436778	7.42918e-05	0.000526804	0.000114313	5.71502e-09	20.8282	8.84153	0.264234	0.701297	0.0005596	0.00869866	0.015186	0.653954	0.000296127	0.0247441	0.625631	0.842	0.986	0.976	0.972	0.842	0.999	0.957	0.846
rs12762731	9.95744e-09	10	87819889	A	G	ATAD1	4.48954e-09	0.000425347	7.25221e-05	0.000553179	0.000127509	5.81107e-09	30.7695	10.1111	0.182362	0.280881	0.000659021	0.0134941	0.00701067	0.840629	0.000531801	0.0171102	0.42142	0.849	0.984	0.973	0.98	0.847	0.999	0.963	0.879
rs3843766	1.00132e-08	20	13000913	C	T	SPTLC3	1.2615e-06	-0.000447462	9.23417e-05	-0.000917015	0.000320705	5.81154e-09	78.7951	33.0113	2.63487e-05	0.599324	0.0698744	0.412855	0.00569545	0.0599746	0.000101485	4.25481e-07	0.530506	0.627	0.01	0.548	0.954	0.628	0.954	0.998	0.573
rs2173088	1.01244e-08	15	85978982	G	T	AGBL1	2.11666e-06	-0.000350166	7.38442e-05	-0.000840452	0.00023882	5.87593e-09	75.3952	28.4498	0.000182218	0.84014	0.0594284	0.13282	1.66763e-05	0.871497	0.0136713	0.000241132	0.00833066	0.532	0.001	0.272	1	0.531	0.024	0.998	0.953
rs12536576	1.01346e-08	7	10526158	G	T	NDUFA4	4.68631e-09	0.000425538	7.26428e-05	0.000527055	0.00011522	5.88181e-09	23.0102	9.09212	0.24611	0.940972	0.000705079	0.0175134	0.00675577	0.839188	0.000420191	0.0146627	0.476246	0.846	0.982	0.97	0.98	0.846	0.999	0.964	0.87
rs13101421	1.01381e-08	4	135588098	C	T	PABPC4L	1.25186e-06	-0.000447626	9.23464e-05	-0.000916639	0.000319509	5.88386e-09	78.6268	32.7513	2.94557e-05	0.742536	0.0702267	0.409094	0.0056882	0.0598204	9.86204e-05	4.58226e-07	0.529117	0.629	0.01	0.553	0.956	0.629	0.957	0.998	0.576
rs12585229	1.01397e-08	13	42597530	C	T	TNFSF11	4.5363e-09	0.000425229	7.25233e-05	0.000545639	0.00012391	5.89789e-09	28.5365	9.7952	0.200479	0.352377	0.000653874	0.0138008	0.00705562	0.839012	0.000537584	0.017001	0.41909	0.848	0.984	0.973	0.98	0.847	0.999	0.963	0.879
rs13203024	1.01629e-08	6	117736238	A	G	NUS1	1.28909e-06	-0.000447114	9.23516e-05	-0.000919296	0.000322319	5.8982e-09	79.0127	33.3535	2.27486e-05	0.408021	0.0714001	0.411407	0.00569496	0.0602842	9.83365e-05	4.53358e-07	0.533307	0.632	0.01	0.551	0.956	0.629	0.957	0.998	0.573
rs12676610	1.04063e-08	8	89181686	G	A	RIPK2	4.72284e-09	0.000424656	7.25083e-05	0.000610615	0.000163257	6.82494e-09	51.0306	14.2946	0.0461822	0.0227589	0.000674911	0.0125205	0.00691903	0.844663	0.000539776	0.0170289	0.43221	0.845	0.983	0.974	0.98	0.847	0.999	0.962	0.877
rs10519173	1.0431e-08	15	62764093	G	A	TLN2	4.61286e-09	0.000425015	7.25211e-05	0.000549571	0.000126337	6.08775e-09	30.0469	10.0067	0.188194	0.29158	0.000648577	0.0143561	0.00707816	0.837089	0.000537311	0.0172222	0.414688	0.846	0.985	0.973	0.98	0.847	0.999	0.962	0.88
rs17852625	1.04484e-08	20	10412981	G	A	MKKS	3.81293e-09	0.000426575	7.23976e-05	0.000610168	0.000161781	5.40401e-09	50.4063	14.1147	0.0491787	0.0257037	0.000623456	0.0146659	0.00580903	0.85809	0.000466796	0.016878	0.437967	0.845	0.984	0.973	0.981	0.847	0.999	0.963	0.876
rs1823265	1.05437e-08	3	119367759	A	C	ARHGAP31	9.41448e-09	-0.000617122	0.000107495	-0.00100214	0.000267192	6.32456e-09	58.0767	16.6972	0.0194567	0.0665643	0.00173308	0.0584879	0.0883333	0.507433	0.000422027	0.00261206	0.00452235	0.847	0.917	0.953	0.944	0.846	0.999	0.977	0.972
rs11058644	1.06388e-08	12	126437202	T	C	RP4-809F18.1	2.84414e-06	-0.000579163	0.000123706	-0.0011448	0.000442657	6.17371e-09	79.8434	34.728	1.25806e-05	0.371388	0.0616046	0.71306	0.0618819	0.225145	8.3649e-05	1.81312e-08	0.748845	0.384	0.006	0.133	0.324	0.374	0.374	0.999	0.167
rs7859033	1.07253e-08	9	111900980	G	A	UGCG	3.9174e-08	0.000772388	0.000140574	0.00138616	0.00036333	6.22376e-09	61.4546	18.1604	0.0112668	0.341067	0.0042067	5.7912e-05	0.0193462	0.871661	0.00433493	0.00899989	0.105192	0.809	0.731	0.994	0.961	0.807	0.896	0.967	0.907
rs12204764	1.07431e-08	6	112766696	A	G	RFPL4B	1.13875e-08	0.000505223	8.85012e-05	0.000844735	0.000227177	6.23405e-09	60.3764	17.6662	0.0135702	0.939861	0.000223346	0.0340384	0.0259676	0.520774	0.0328325	0.0914959	1.0826e-05	0.85	0.989	0.96	0.965	0.85	0.964	0.935	0.991
rs17735265	1.08107e-08	7	93579894	C	A	CALCR	5.01681e-09	0.000422756	7.23078e-05	0.000522014	0.000114116	6.2732e-09	22.6098	9.04507	0.249436	0.948861	0.000730341	0.0161821	0.00804391	0.802945	0.000383102	0.0154003	0.496884	0.845	0.98	0.971	0.978	0.845	0.999	0.963	0.866
rs3856345	1.08655e-08	2	210471193	T	C	LANCL1	2.41748e-06	-0.000440727	9.34739e-05	-0.00110932	0.000315385	6.30494e-09	77.2449	30.7624	6.87706e-05	0.259405	0.0684317	0.0117409	0.0054617	0.48896	0.0120937	5.23693e-06	0.00907913	0.607	0.003	0.94	0.969	0.617	0.071	0.999	0.97
rs78555230	1.16171e-08	12	4041728	T	C	PARP11	8.80873e-08	-0.000563407	0.000105315	-0.00112142	0.000295973	6.73995e-09	66.7693	21.0649	0.00367531	0.260802	0.00315189	0.000936959	0.000869313	0.538515	0.0434219	0.0259309	0.00407635	0.662	0.175	0.994	0.994	0.659	0.183	0.932	0.982
rs7089433	1.18349e-08	10	66851920	A	G	CTNNA3	5.53706e-09	0.000422077	7.23953e-05	0.000526916	0.000116428	6.86598e-09	24.0075	9.21144	0.23783	0.69873	0.000779709	0.0153934	0.00740938	0.811822	0.000434029	0.0163471	0.470729	0.846	0.979	0.971	0.979	0.845	0.999	0.962	0.87
rs77384665	1.1901e-08	7	131611577	G	A	PODXL	5.08545e-09	0.000416767	7.13111e-05	0.000537595	0.000121641	6.91513e-09	28.3327	9.76736	0.202145	0.726615	0.000608997	0.00715434	0.0428532	0.507883	0.000847491	0.00534425	0.23899	0.851	0.987	0.979	0.961	0.851	0.999	0.973	0.908
rs146499527	1.19484e-08	15	54753509	C	T	UNC13C	5.58626e-09	0.00042197	7.23953e-05	0.00052761	0.000116841	6.93164e-09	24.2637	9.2426	0.235705	0.67331	0.00078212	0.0155186	0.0073923	0.811443	0.000434209	0.0163508	0.469544	0.845	0.979	0.971	0.979	0.845	0.999	0.962	0.87
rs10896422	1.19712e-08	11	69095856	G	A	TPCN2	5.58847e-09	0.000421965	7.23953e-05	0.000536243	0.000121182	6.94778e-09	26.9723	9.5854	0.21331	0.482574	0.000779234	0.0153976	0.0074265	0.811531	0.000432161	0.0162357	0.472447	0.844	0.979	0.971	0.979	0.845	0.999	0.962	0.87
rs17469853	1.20999e-08	18	28234529	C	T	CDH2	3.96628e-08	0.000371874	6.77077e-05	0.000671884	0.000178297	7.0193e-09	61.877	18.3616	0.0104407	0.701788	0.00493604	0.129149	0.000747508	0.264808	0.00143943	0.00107285	0.0299394	0.803	0.639	0.9	0.99	0.802	0.964	0.982	0.947
rs78439487	1.22488e-08	13	86172445	C	T	SLITRK6	2.09906e-09	-0.000760409	0.000126947	-0.00120678	0.000404603	3.93936e-09	74.114	27.0416	0.00032758	0.436592	4.24781e-06	0.125453	0.00210158	6.36686e-05	0.160161	0.0171797	0.0167838	0.828	1	0.925	0.985	0.825	0.788	0.958	0.956
rs9380052	1.23991e-08	6	28096845	T	C	ZNF165	5.72144e-09	0.00042165	7.23899e-05	0.000546836	0.000126787	7.23043e-09	30.4608	10.0663	0.18485	0.302993	0.000771683	0.0156286	0.00731723	0.816667	0.000456248	0.0166056	0.475612	0.846	0.98	0.971	0.979	0.845	0.999	0.962	0.869
rs60137715	1.25201e-08	20	24273819	T	C	SYNDIG1	4.62155e-09	0.000663429	0.000113208	0.00100889	0.00026241	7.40811e-09	52.3791	14.6994	0.0400513	0.2501	0.000164866	0.120105	0.00274344	0.113726	0.0118777	0.0188217	0.00525485	0.856	0.998	0.939	0.986	0.856	0.989	0.963	0.972
rs1439931	1.25591e-08	2	223501305	G	A	SCG2	2.18969e-07	-0.00103442	0.0001996	-0.00214773	0.000611096	7.28505e-09	72.5282	25.4807	0.000623378	0.492638	0.0212008	0.047371	0.033019	0.156485	0.00152444	7.38268e-06	0.0148635	0.73	0.163	0.916	0.931	0.731	0.895	0.996	0.955
rs12187667	1.2859e-08	5	4841927	T	C	ADAMTS16	0.000304142	-0.000267106	7.39547e-05	-0.000664046	0.000298635	7.45855e-09	84.4633	45.0545	1.3347e-07	0.568081	0.401371	0.00085523	0.0856446	0.107232	0.000317518	3.88135e-07	0.194103	0.501	0	0.966	0.008	0.504	0.55	0.999	0.494
rs11102336	1.29888e-08	1	111801616	G	A	KCND3	1.38769e-08	-0.00037904	6.67924e-05	-0.000606477	0.000176417	7.53363e-09	62.3237	18.5793	0.00961248	0.523808	0.000161938	7.03213e-05	0.869525	0.268109	0.0232463	0.0131876	0.00522451	0.821	0.964	0.992	0.749	0.822	0.944	0.958	0.966
rs1858597	1.3026e-08	20	167044	A	C	DEFB127	5.99411e-09	0.000420759	7.23337e-05	0.00052505	0.00011694	7.55516e-09	24.3451	9.25254	0.23503	0.571969	0.000786161	0.0172215	0.00831464	0.810729	0.000388663	0.0161637	0.512107	0.845	0.979	0.97	0.978	0.844	0.999	0.962	0.863
rs11681725	1.34755e-08	2	227226616	C	T	COL4A3	2.02755e-08	0.000383463	6.83579e-05	0.00062313	0.000165244	7.84143e-09	55.535	15.7427	0.0275737	0.760121	0.00312366	0.223939	0.00540079	0.288659	0.000333589	0.000598503	0.0657338	0.82	0.777	0.887	0.98	0.819	0.997	0.983	0.933
rs2644480	1.34965e-08	1	232737095	T	C	MAP10	6.27707e-09	0.000420194	7.23325e-05	0.000558259	0.000135055	8.0044e-09	35.5389	10.8593	0.144877	0.177719	0.000814166	0.017246	0.00798817	0.809992	0.000381432	0.0162779	0.515879	0.842	0.978	0.97	0.978	0.843	0.999	0.962	0.862
rs56054002	1.3716e-08	3	179519825	C	T	ACTL6A	1.34066e-08	-0.00325057	0.000572203	-0.00534897	0.00152058	7.95432e-09	64.8369	19.9073	0.00577354	0.233973	0.000675574	0.451627	0.062317	0.302116	0.00467396	0.0105785	9.72515e-06	0.853	0.983	0.862	0.945	0.842	0.985	0.965	0.991
rs13088964	1.3797e-08	3	99511692	A	G	COL8A1	0.000247517	-0.000271356	7.40435e-05	-0.000665966	0.000297585	8.00114e-09	84.3345	44.6843	1.57476e-07	0.506223	0.379267	0.00113839	0.0972604	0.0972792	0.000273773	3.60922e-07	0.195133	0.518	0	0.96	0.01	0.519	0.628	0.999	0.537
rs77659354	1.38274e-08	4	11143307	A	G	HS3ST1	6.40787e-09	0.000419841	7.23146e-05	0.000517597	0.000113766	8.01875e-09	22.39	9.01946	0.251262	0.832431	0.000819222	0.0176596	0.00799837	0.801612	0.000385445	0.0166368	0.515983	0.843	0.978	0.969	0.978	0.844	0.999	0.961	0.862
rs11082449	1.40074e-08	18	45432532	T	G	SLC14A2	6.00506e-09	0.000422017	7.25536e-05	0.000530869	0.000119091	8.13038e-09	25.5162	9.39802	0.225328	0.404269	0.00069764	0.0141844	0.00826924	0.796993	0.000606263	0.0178665	0.431546	0.848	0.984	0.972	0.978	0.847	0.999	0.962	0.877
rs62252050	1.42101e-08	3	57314166	A	G	DNAH12	6.15424e-09	0.000414387	7.12923e-05	0.000544226	0.000125966	8.29147e-09	31.0764	10.1562	0.179895	0.440425	0.000689652	0.0081539	0.0379569	0.529317	0.000836393	0.00577464	0.245392	0.85	0.985	0.978	0.963	0.85	0.999	0.972	0.907
rs13176240	1.42792e-08	5	169155321	C	T	SLIT3	6.09216e-09	0.000421831	7.25518e-05	0.00051343	0.000110975	8.28008e-09	20.489	8.80382	0.26705	0.763522	0.000695903	0.0140898	0.00837765	0.792528	0.000614326	0.0177559	0.431393	0.847	0.985	0.972	0.978	0.847	0.999	0.962	0.877
rs694806	1.42795e-08	1	238211562	G	T	MTRNR2L11	4.51034e-08	0.000370177	6.7679e-05	0.000688907	0.000191301	8.32035e-09	66.743	21.0482	0.00369944	0.0857031	0.00505047	0.116959	0.000768086	0.274902	0.00164828	0.00111242	0.0310845	0.801	0.646	0.905	0.989	0.803	0.96	0.981	0.946
rs6110716	1.44739e-08	20	15664483	C	T	MACROD2	4.55333e-09	-0.000453858	7.74142e-05	-0.000639096	0.000159947	8.39271e-09	43.7475	12.4439	0.0868744	0.50047	0.000172355	0.0110429	0.0305742	0.0621699	0.00831507	0.00815767	0.0552602	0.857	0.998	0.976	0.967	0.857	0.993	0.971	0.948
rs10901253	1.45068e-08	9	133253385	T	C	ABO	1.09855e-08	-0.000407772	7.13541e-05	-0.000557425	0.00014711	8.53886e-09	43.6241	12.4166	0.0876632	0.481528	0.00172283	0.00112546	0.43155	0.29771	5.17746e-05	0.181823	0.0385739	0.821	0.908	0.985	0.84	0.821	1	0.9	0.941
rs2012246	1.45224e-08	13	66691333	C	T	PCDH9	4.56892e-09	0.00236108	0.000402766	0.00360897	0.00100804	7.73421e-09	59.4368	17.257	0.0158119	0.228467	0.000502501	0.0119786	0.0743471	0.0166413	0.00135179	0.00189966	0.0875686	0.845	0.991	0.976	0.952	0.853	0.998	0.98	0.937
rs9680883	1.45362e-08	3	172545171	G	A	TNFSF10	2.26697e-07	0.000379901	7.33967e-05	0.000631218	0.000214809	8.42871e-09	69.8807	23.2409	0.00154749	0.508586	0.0204573	7.38873e-06	0.36611	0.772468	4.41934e-05	0.0107859	0.823701	0.613	0.072	0.998	0.554	0.611	0.99	0.945	0.326
rs111473946	1.45629e-08	14	35468315	G	A	NFKBIA	6.73062e-09	0.0004209	7.26002e-05	0.000520414	0.000114912	8.44416e-09	22.8618	9.07463	0.247343	0.678559	0.000846535	0.0177475	0.00796801	0.800824	0.000390156	0.0176142	0.507306	0.844	0.978	0.969	0.978	0.844	0.999	0.961	0.864
rs11904603	1.45678e-08	2	82937890	T	C	SUCLG1	6.20613e-09	0.00041523	7.14546e-05	0.000530452	0.000119881	8.46526e-09	27.0706	9.59832	0.212502	0.599804	0.000691431	0.00945476	0.0412585	0.518988	0.000717786	0.00600893	0.259112	0.85	0.985	0.976	0.961	0.85	0.999	0.972	0.904
rs9507893	1.46729e-08	13	27428587	C	T	GTF3A	4.71757e-08	-0.00105256	0.000192719	-0.00190522	0.000490135	8.50777e-09	59.5623	17.3106	0.0154996	0.676355	0.00590163	0.00236331	0.0656533	0.58894	0.00164851	0.00580335	0.00277986	0.8	0.595	0.985	0.933	0.802	0.958	0.972	0.977
rs115242923	1.47453e-08	3	124839457	C	T	ITGB5	4.64058e-09	-0.000450906	7.69521e-05	-0.000647957	0.000164114	8.54967e-09	46.3836	13.0557	0.0707629	0.349966	0.000204822	0.00901225	0.0318958	0.0630884	0.00718618	0.00856308	0.0539565	0.857	0.998	0.978	0.967	0.858	0.993	0.971	0.949
rs11777899	1.48645e-08	8	128405462	G	A	AC026248.1	4.67892e-09	-0.000450723	7.69387e-05	-0.000666108	0.000173764	8.61861e-09	51.0736	14.3072	0.0459795	0.162988	0.000215209	0.00865138	0.0325388	0.0608417	0.00690536	0.00843608	0.0520981	0.857	0.998	0.978	0.967	0.858	0.994	0.971	0.949
rs78365502	1.50175e-08	21	44905211	G	T	ITGB2	6.50068e-09	0.000420241	7.24137e-05	0.000517984	0.000114049	8.70709e-09	22.509	9.03331	0.250273	0.643754	0.000727322	0.0167679	0.00722212	0.816716	0.000555794	0.0170455	0.488959	0.845	0.983	0.97	0.979	0.845	0.999	0.962	0.868
rs646837	1.51116e-08	6	144276224	A	G	UTRN	0.000272353	-0.000271111	7.44756e-05	-0.000674157	0.000305211	8.76148e-09	84.9651	46.5585	6.80554e-08	0.129489	0.387315	0.00122462	0.096614	0.0943432	0.000300878	3.38638e-07	0.196082	0.521	0	0.954	0.009	0.514	0.6	0.999	0.521
rs4847074	1.51329e-08	1	104958690	C	T	AMY1C	4.76524e-09	-0.000450706	7.69757e-05	-0.000641452	0.000160912	8.77381e-09	44.7608	12.6722	0.0805108	0.813114	0.000186805	0.00897983	0.0267018	0.0516553	0.00886534	0.00818288	0.0587108	0.857	0.998	0.978	0.969	0.857	0.992	0.971	0.947
rs2248369	1.52273e-08	17	82675401	G	A	RAB40B	7.02279e-09	0.000419013	7.23637e-05	0.000528025	0.000118815	8.82914e-09	25.5247	9.39909	0.225258	0.503542	0.00085364	0.0175188	0.00733872	0.836306	0.000462769	0.0170397	0.465543	0.844	0.978	0.97	0.979	0.845	0.999	0.961	0.87
rs112312639	1.533e-08	15	29659228	T	C	TJP1	1.99539e-07	0.0003494	6.71954e-05	0.000688902	0.000194639	8.88828e-09	68.3255	22.0998	0.00244168	0.100101	0.0305518	0.00422503	0.00455651	0.541418	0.000199734	0.164961	0.00218315	0.733	0.035	0.986	0.987	0.731	0.994	0.859	0.984
rs62108268	1.53474e-08	19	52333565	T	C	ZNF610	6.50868e-09	0.00041413	7.13632e-05	0.000524678	0.000117482	8.9031e-09	25.6481	9.41469	0.224238	0.848074	0.000694338	0.00920136	0.039341	0.51136	0.000786678	0.00606417	0.256826	0.85	0.986	0.976	0.962	0.85	0.999	0.972	0.905
rs1037038	1.54671e-08	1	59232390	C	A	FGGY	4.34902e-07	-0.000373887	7.3993e-05	-0.000729041	0.00026051	8.96709e-09	79.4611	34.0816	1.66291e-05	0.612188	0.00719124	0.038082	0.0579403	0.0133909	0.00670235	2.90827e-08	0.978871	0.309	0.079	0.134	0.119	0.307	0.098	0.999	0.075
rs1464294	1.55547e-08	3	20349713	A	G	SGO1	6.58912e-09	0.000413945	7.13566e-05	0.00055423	0.000132241	9.22494e-09	34.8983	10.7524	0.14979	0.246438	0.000695559	0.00918896	0.0390009	0.513055	0.000793281	0.00602562	0.256692	0.849	0.986	0.976	0.962	0.85	0.999	0.972	0.905
rs2347615	1.55913e-08	2	47104581	G	A	C2orf61,RP11-761B3.1	7.21181e-09	0.000418585	7.23455e-05	0.000521846	0.000115926	9.03887e-09	23.7407	9.17921	0.240045	0.615779	0.000869836	0.0179267	0.00720286	0.84102	0.000464465	0.017407	0.46038	0.844	0.978	0.969	0.979	0.845	0.999	0.961	0.871
rs62563582	1.56379e-08	9	73072930	T	C	ALDH1A1	3.0014e-08	0.000379604	6.85038e-05	0.000674671	0.000179616	9.06589e-09	61.5989	18.2287	0.0109799	0.379966	0.00243668	0.114245	0.00127004	0.218403	0.00381229	0.000755534	0.027431	0.835	0.871	0.921	0.987	0.834	0.963	0.982	0.952
rs35429322	1.57135e-08	15	29542370	C	T	FAM189A1	6.09982e-09	0.000422374	7.26479e-05	0.0004956	0.000104232	9.10954e-09	16.323	8.3655	0.30147	0.557832	0.000602095	0.0137402	0.0112743	0.684964	0.000565973	0.0263687	0.445772	0.847	0.988	0.972	0.975	0.846	0.999	0.956	0.874
rs3925523	1.58178e-08	12	13238357	G	A	EMP1	9.3852e-09	-0.000456444	7.94993e-05	-0.000594896	0.000146548	9.18315e-09	33.9781	10.6025	0.15692	0.487737	0.0013409	0.230047	0.02492	0.125071	4.21054e-05	0.0726073	0.0460293	0.837	0.943	0.902	0.965	0.837	1	0.936	0.943
rs613878	1.58859e-08	4	129469880	A	G	C4orf33	0.000245655	-0.000271562	7.40607e-05	-0.000657891	0.000294959	9.20926e-09	84.0341	43.8435	2.29144e-07	0.895654	0.367139	0.00142263	0.0887912	0.103735	0.000262919	3.94138e-07	0.192546	0.527	0	0.956	0.01	0.528	0.676	0.999	0.568
rs10903438	1.60058e-08	10	1392056	G	A	ADARB2	2.61478e-07	0.000377456	7.33025e-05	0.000628363	0.000217892	9.27858e-09	70.8409	24.0062	0.00113647	0.302093	0.0222409	7.49246e-06	0.359327	0.800127	4.19527e-05	0.0112786	0.806067	0.603	0.063	0.998	0.552	0.607	0.99	0.944	0.315
rs7560745	1.60471e-08	2	145220423	C	T	ZEB2	5.73673e-09	-0.000395622	6.79267e-05	-0.000437641	8.8756e-05	9.30244e-09	10.2959	7.80344	0.350246	0.3732	0.000321597	0.332369	0.140358	0.557039	0.000119819	0.0140775	0.0540957	0.839	0.994	0.884	0.926	0.838	0.999	0.96	0.939
rs4241800	1.60952e-08	4	185480069	G	T	CCDC110	5.15884e-08	0.000368193	6.76112e-05	0.000675759	0.00018164	9.33026e-09	63.3035	19.0754	0.00795445	0.482029	0.00429347	0.133815	0.000663545	0.273262	0.00305668	0.000608193	0.0334769	0.806	0.716	0.887	0.989	0.805	0.925	0.983	0.942
rs12713456	1.61462e-08	2	62266825	G	A	B3GNT2	3.25297e-08	0.000377119	6.82292e-05	0.000666792	0.000175666	9.35975e-09	60.236	17.6039	0.0138909	0.594207	0.00289479	0.0946935	0.00119836	0.216611	0.00309654	0.0011238	0.0280612	0.83	0.838	0.928	0.987	0.831	0.965	0.98	0.951
rs4309274	1.61496e-08	13	67780803	G	A	PCDH9	5.09258e-09	0.000422556	7.23045e-05	0.000593956	0.000155205	6.9714e-09	47.0548	13.2212	0.0668982	0.0404114	0.000738728	0.0161736	0.00810629	0.802581	0.00038392	0.0154596	0.499128	0.846	0.98	0.971	0.978	0.845	0.999	0.963	0.866
rs1952299	1.62134e-08	14	97256934	C	A	VRK1	7.44417e-09	0.00041817	7.23404e-05	0.000535503	0.000122962	9.42079e-09	28.1329	9.7402	0.20378	0.360722	0.000870282	0.017928	0.00721601	0.841656	0.000483012	0.017496	0.459371	0.844	0.978	0.969	0.979	0.845	0.999	0.961	0.871
rs112756125	1.6277e-08	14	55115248	G	A	LGALS3	7.46784e-09	0.00041816	7.23455e-05	0.000559365	0.000135904	9.67428e-09	36.0807	10.9513	0.140757	0.153541	0.000870362	0.0178726	0.00719309	0.841348	0.000483834	0.0175572	0.458644	0.844	0.978	0.969	0.979	0.845	0.999	0.961	0.871
rs11725777	1.63901e-08	4	832226	T	C	CPLX1	2.65893e-07	0.000377231	7.33036e-05	0.0006257	0.000212933	9.50076e-09	69.4555	22.9173	0.00176203	0.887416	0.0222701	7.4022e-06	0.360042	0.798749	4.29031e-05	0.0116322	0.803502	0.607	0.064	0.998	0.552	0.608	0.99	0.943	0.315
rs6560952	1.63924e-08	13	114018453	T	C	RASA3	6.37095e-08	0.000465979	8.61638e-05	0.000903336	0.000267722	9.52274e-09	72.829	25.7627	0.000555261	0.954671	0.00567773	0.00931294	0.144046	0.0101388	0.00166956	2.38764e-05	0.0424532	0.801	0.67	0.97	0.888	0.803	0.958	0.991	0.936
rs34276957	1.64354e-08	11	60073373	C	T	MS4A3	4.78047e-08	-0.000446435	8.17753e-05	-0.00079232	0.0002102	9.52695e-09	60.6702	17.7982	0.0129145	0.536079	0.00356151	0.00034037	0.0049277	0.414774	0.00601935	0.0034091	0.273234	0.797	0.739	0.991	0.979	0.798	0.867	0.975	0.837
rs62318087	1.65477e-08	4	106272312	C	T	TBCK	7.21125e-09	0.00041358	7.14803e-05	0.000524834	0.000117695	9.59443e-09	25.6632	9.4166	0.224113	0.978194	0.0007699	0.00938918	0.0415248	0.519785	0.000732925	0.00599841	0.252442	0.849	0.983	0.976	0.961	0.849	0.999	0.972	0.905
rs494104	1.67737e-08	9	33221480	G	A	SPINK4	7.42324e-08	0.000365705	6.79671e-05	0.000706926	0.000200797	9.76014e-09	69.5199	22.9658	0.00172813	0.0608939	0.00676916	0.13392	0.000607895	0.231242	0.00206144	0.000638844	0.0341703	0.782	0.534	0.871	0.99	0.779	0.919	0.984	0.939
rs1612653	1.7295e-08	11	123561144	C	T	GRAMD1B	2.79212e-07	0.000377619	7.35102e-05	0.000628832	0.000215239	1.00239e-08	69.9114	23.2646	0.00153281	0.489366	0.0232776	8.18963e-06	0.339559	0.834836	4.2134e-05	0.0117859	0.801498	0.608	0.06	0.998	0.573	0.61	0.991	0.943	0.316
rs8029682	1.74734e-08	15	64336335	C	T	CSNK1G1,CTD-2116N17.1	1.08835e-06	-0.000335523	6.88258e-05	-0.000673989	0.000228195	1.01271e-08	76.4786	29.7602	0.000105075	0.555283	0.0197763	0.000928175	0.985989	0.35984	0.00201658	5.38363e-07	0.256818	0.427	0.038	0.941	0.065	0.428	0.165	0.999	0.237
rs4819057	1.75302e-08	21	45299242	T	C	POFUT2	1.90695e-06	-0.000328696	6.90096e-05	-0.000806409	0.000229592	1.01599e-08	76.8676	30.2605	8.50584e-05	0.257376	0.0528408	0.0167673	0.000452506	0.128974	0.0199873	0.00639044	0.000123509	0.607	0.003	0.91	0.998	0.611	0.031	0.978	0.998
rs113874551	1.76217e-08	16	35752682	G	A	RP11-812E19.9	9.10503e-09	0.0004229	7.35912e-05	0.000537852	0.000123245	1.02162e-08	26.9463	9.582	0.213524	0.466453	0.00118977	0.0150919	0.0112887	0.696067	0.000247168	0.0220065	0.520651	0.841	0.962	0.97	0.974	0.84	0.999	0.957	0.858
rs4290110	1.76598e-08	1	76290770	G	T	ST6GALNAC3	7.81974e-09	0.000417471	7.23232e-05	0.000537582	0.000126056	1.03334e-08	30.0304	10.0044	0.188327	0.269272	0.00082768	0.0170307	0.00820824	0.801958	0.000449396	0.0194029	0.526026	0.842	0.98	0.969	0.977	0.843	0.999	0.959	0.861
rs8063894	1.77804e-08	16	5689203	G	A	RBFOX1	2.52097e-06	-0.000346931	7.37144e-05	-0.000819915	0.000236188	1.03045e-08	74.8994	27.8878	0.000230425	0.590632	0.0533289	0.155914	1.52209e-05	0.852136	0.0167344	0.000246127	0.013579	0.517	0.002	0.233	1	0.521	0.021	0.998	0.922
rs76706374	1.83925e-08	20	7235440	C	T	BMP2	7.44295e-09	0.000390191	6.75e-05	0.000445918	9.31175e-05	1.06583e-08	13.3188	8.07557	0.325978	0.523444	0.000583516	0.243886	0.06106	0.334179	0.000112723	0.0400128	0.0374665	0.841	0.986	0.904	0.95	0.841	0.999	0.948	0.947
rs565457	1.84686e-08	11	128212500	T	C	ETS1	5.47535e-09	-0.000745223	0.000127781	-0.00119057	0.000407807	8.05814e-09	74.3366	27.2763	0.000297195	0.414503	4.63013e-06	0.144158	0.00130446	0.000131367	0.287728	0.0190886	0.0149384	0.795	0.999	0.903	0.985	0.795	0.592	0.948	0.95
rs6785699	1.86552e-08	3	127343558	G	A	TPRA1	1.63817e-06	-0.000442844	9.23825e-05	-0.000902849	0.000318498	1.08102e-08	78.4823	32.5313	3.23641e-05	0.661749	0.0646156	0.425261	0.00924419	0.0504656	0.000161167	3.31839e-07	0.540235	0.615	0.017	0.526	0.906	0.611	0.906	0.998	0.549
rs1588426	1.87588e-08	3	162095080	T	C	OTOL1	5.93479e-09	-0.000452327	7.77383e-05	-0.000645846	0.000165148	1.087e-08	45.8672	12.9312	0.0738035	0.287664	0.000181088	0.0115883	0.0328395	0.0626271	0.00964942	0.00859937	0.056314	0.858	0.998	0.976	0.966	0.857	0.992	0.971	0.947
rs6785262	1.87771e-08	3	89717909	G	A	EPHA3	0.000280802	-0.00026864	7.39566e-05	-0.000653212	0.000299594	1.08806e-08	84.5977	45.4477	1.11944e-07	0.181881	0.381168	0.00135439	0.0838254	0.106358	0.000258905	4.91433e-07	0.207937	0.529	0	0.96	0.01	0.529	0.687	0.999	0.56
rs35238140	1.88142e-08	5	8026410	T	C	MTRR	5.95271e-09	0.000422111	7.25516e-05	0.000617781	0.000172243	1.00467e-08	55.2616	15.6465	0.0285495	0.00820044	0.000697013	0.0140909	0.00838875	0.792213	0.000615907	0.017762	0.43149	0.85	0.984	0.972	0.978	0.847	0.999	0.962	0.877
rs56114096	1.91128e-08	3	181812648	A	G	SOX2	9.93503e-09	0.000421903	7.36071e-05	0.000539379	0.000121998	1.10746e-08	26.1237	9.4753	0.220307	0.947881	0.00113918	0.00947752	0.00670111	0.880165	0.000534642	0.0239102	0.461653	0.843	0.967	0.975	0.979	0.843	0.999	0.957	0.869
rs62458597	1.91282e-08	7	83057968	A	G	PCLO	7.63902e-09	0.000389898	6.75003e-05	0.00043348	8.72275e-05	1.10835e-08	9.84816	7.76468	0.353801	0.67439	0.00057281	0.25199	0.0604518	0.33392	0.00011757	0.040365	0.0384235	0.842	0.987	0.902	0.95	0.841	0.999	0.947	0.946
rs7811867	1.91975e-08	7	111272406	C	T	IMMP2L	7.24526e-09	0.000419197	7.24611e-05	0.000527787	0.000123216	1.14577e-08	28.123	9.73887	0.203861	0.203189	0.000609037	0.0132335	0.0164089	0.495204	0.000525679	0.0251674	0.505546	0.846	0.989	0.972	0.971	0.844	0.999	0.956	0.865
rs289198	1.92725e-08	7	114823333	A	G	MDFIC	2.39672e-08	0.000406053	7.27614e-05	0.000665015	0.000188283	1.13568e-08	61.7133	18.2831	0.0107559	0.391174	0.00331017	0.412387	0.00294508	0.0716227	0.00038837	0.00142752	0.0329725	0.818	0.813	0.836	0.983	0.818	0.996	0.978	0.946
rs74148750	1.94792e-08	10	85742196	T	C	GRID1	5.87354e-08	0.00036698	6.76759e-05	0.000678108	0.000185841	1.13219e-08	64.8099	19.892	0.00580779	0.148616	0.00576554	0.104422	0.000973319	0.262615	0.00168903	0.00119009	0.0348377	0.801	0.618	0.91	0.989	0.8	0.961	0.981	0.943
rs9822559	1.95459e-08	3	96120886	C	T	MTRNR2L12	7.91492e-09	0.000397724	6.89265e-05	0.000438357	8.72002e-05	1.13249e-08	9.22644	7.7115	0.35872	0.823155	0.000764947	0.238353	0.0543977	0.315077	0.000101404	0.0442015	0.0364961	0.842	0.983	0.905	0.953	0.842	1	0.947	0.948
rs382970	1.97391e-08	9	132819229	A	C	AK8	9.42119e-09	0.000395749	6.89359e-05	0.000499708	0.000118818	1.14365e-08	29.1893	9.88551	0.195155	0.230781	0.00113054	0.236523	0.0544374	0.346878	7.99212e-05	0.0338452	0.02916	0.842	0.967	0.904	0.953	0.841	1	0.951	0.951
rs7096728	1.97873e-08	10	120009693	G	A	SEC23IP	7.48742e-09	0.000418847	7.24697e-05	0.00049105	0.000104511	1.14644e-08	16.5933	8.39261	0.29925	0.658643	0.000620925	0.0132048	0.0165997	0.481695	0.000520215	0.0250016	0.502857	0.843	0.988	0.972	0.971	0.844	0.999	0.956	0.865
rs6507666	1.98054e-08	18	23452832	C	A	RIOK3	9.35607e-09	0.000412507	7.18402e-05	0.000544741	0.000126947	1.15223e-08	31.1331	10.1645	0.17944	0.560714	0.00101494	0.00956941	0.0432951	0.440429	0.000664585	0.00589253	0.230852	0.849	0.976	0.976	0.96	0.848	0.999	0.972	0.908
rs35029919	1.98541e-08	16	13001882	A	C	SHISA9	3.83975e-08	0.000900202	0.000163731	0.00150906	0.00042309	1.16721e-08	61.1909	18.037	0.0118041	0.925254	0.00502148	0.000943112	0.00125155	0.0479322	0.000720566	0.225267	0.136384	0.801	0.673	0.988	0.988	0.801	0.991	0.876	0.902
rs6738247	1.9912e-08	2	11879856	G	A	LPIN1	6.30791e-09	-0.00108465	0.00018674	-0.00168211	0.000491405	6.00577e-09	62.3106	18.5729	0.00963613	0.0171093	0.000998312	0.41983	0.0687861	0.736137	0.000160835	0.00398598	0.00243721	0.835	0.957	0.865	0.948	0.839	0.999	0.973	0.974
rs11659577	2.01343e-08	18	53414792	G	A	DCC	3.0824e-06	0.000895844	0.000192025	0.00207241	0.000621039	1.16649e-08	75.0244	28.0274	0.000217393	0.662962	0.0398379	1.61371e-07	0.0219594	0.603735	0.0304257	0.0264279	0.0943872	0.546	0.006	1	0.76	0.538	0.027	0.844	0.665
rs41337746	2.01854e-08	5	31053677	C	T	CDH6	1.30793e-06	-0.000333661	6.8959e-05	-0.000673009	0.000228261	1.16944e-08	76.4015	29.6629	0.000109475	0.728923	0.0218373	0.000993559	0.993226	0.347212	0.00206413	5.06345e-07	0.265231	0.423	0.033	0.935	0.061	0.424	0.158	0.999	0.226
rs75143534	2.02085e-08	13	50736398	G	A	DLEU7	9.92267e-09	0.000400447	6.9861e-05	0.000549981	0.000132492	1.18241e-08	35.5873	10.8674	0.144507	0.32991	0.000825342	0.0078745	0.0424881	0.537079	0.000813902	0.00610151	0.253595	0.849	0.978	0.976	0.959	0.848	0.998	0.97	0.903
rs75732571	2.021e-08	15	32738464	A	G	GREM1	9.52142e-09	0.000412269	7.18358e-05	0.000558369	0.000134096	1.18981e-08	35.5373	10.859	0.144889	0.314754	0.00101735	0.00957888	0.0433776	0.4401	0.000666655	0.00588072	0.231027	0.848	0.976	0.976	0.96	0.848	0.999	0.972	0.908
rs155105	2.0406e-08	2	181486585	C	A	ITGA4	0.000259691	-0.000271008	7.41978e-05	-0.000657684	0.000295735	1.18219e-08	84.0605	43.9161	2.21851e-07	0.41185	0.377227	0.00151264	0.0916375	0.105766	0.000248863	5.4248e-07	0.185673	0.542	0	0.961	0.011	0.54	0.725	0.999	0.604
rs72723251	2.09e-08	1	188124962	T	C	PLA2G4A	0.000302697	-0.000266924	7.38791e-05	-0.000652359	0.000304604	1.21073e-08	85.1391	47.1033	5.32887e-08	0.0628384	0.388595	0.00127345	0.0873782	0.106047	0.000276324	5.0882e-07	0.208264	0.513	0	0.961	0.01	0.524	0.666	0.999	0.547
rs7501585	2.10227e-08	17	41091006	T	C	KRTAP4-7	0.000285877	-0.000268324	7.39638e-05	-0.000657241	0.000299325	1.21783e-08	84.5654	45.3528	1.16804e-07	0.165684	0.373221	0.00132514	0.0856586	0.106696	0.000322071	4.82747e-07	0.196768	0.524	0	0.955	0.009	0.518	0.621	0.999	0.536
rs9371382	2.11012e-08	6	155653262	T	G	NOX3	4.31304e-08	0.000373785	6.82397e-05	0.000662847	0.000175172	1.22236e-08	60.0209	17.5092	0.0143921	0.716181	0.0032768	0.0970031	0.00124328	0.216517	0.00342233	0.00105648	0.0295698	0.827	0.82	0.924	0.987	0.827	0.958	0.98	0.949
rs663256	2.12426e-08	3	153763908	G	A	ARHGEF26	5.908e-08	0.000367106	6.77122e-05	0.000658839	0.000175017	1.23053e-08	60.5316	17.7357	0.013221	0.896248	0.00530698	0.115567	0.000950176	0.261491	0.00190935	0.00114568	0.034491	0.805	0.662	0.906	0.988	0.804	0.959	0.98	0.944
rs117897285	2.12468e-08	7	16255888	G	A	ISPD	2.20343e-08	-0.00045316	8.09906e-05	-0.000752232	0.000193342	1.23092e-08	55.303	15.661	0.0284007	0.866575	0.00172303	0.00298386	0.0709022	0.18148	0.00430717	0.00197557	0.0186997	0.849	0.942	0.983	0.948	0.849	0.984	0.978	0.96
rs142334325	2.16463e-08	6	18232750	T	C	DEK	0.000264938	-0.000271685	7.4488e-05	-0.000660931	0.000304187	1.25385e-08	84.8567	46.2249	7.90361e-08	0.0995065	0.394019	0.00172103	0.0911214	0.0797193	0.000189915	7.01433e-07	0.179933	0.56	0	0.968	0.012	0.559	0.816	0.998	0.659
rs2052455	2.173e-08	5	141646014	A	G	FCHSD1	1.61632e-07	-0.000622083	0.000118746	-0.00122241	0.000375835	1.25869e-08	74.3622	27.3035	0.000293855	0.0251732	0.0109785	0.00877259	0.435649	0.389517	0.00114109	9.44044e-06	0.0277079	0.741	0.418	0.958	0.669	0.731	0.884	0.993	0.926
rs12718754	2.19047e-08	7	53217393	G	A	POM121L12	7.02078e-08	0.000443668	8.23035e-05	0.000727606	0.000198808	1.27357e-08	56.4681	16.0801	0.0243941	0.971931	0.0131664	0.104409	0.00374875	0.501009	7.59419e-05	0.00103025	0.300763	0.736	0.23	0.89	0.984	0.735	0.999	0.984	0.801
rs75663295	2.20492e-08	2	238162148	A	C	ERFE	1.01833e-08	0.000411889	7.19124e-05	0.000538608	0.000124693	1.27984e-08	29.6092	9.94447	0.191742	0.764593	0.000990021	0.00859704	0.0473893	0.453158	0.000747536	0.0055113	0.24616	0.849	0.977	0.976	0.958	0.848	0.998	0.972	0.905
rs12646260	2.25446e-08	4	161095448	A	G	FSTL5	2.27369e-06	-0.00232643	0.000492112	-0.00554293	0.00159326	1.30798e-08	75.8915	29.0353	0.000142555	0.0663216	0.133236	0.0672877	0.00271583	0.373321	0.00090609	0.00140661	0.000726287	0.768	0.004	0.902	0.99	0.729	0.907	0.989	0.991
rs4275056	2.26666e-08	6	40661114	C	T	LRFN2	1.49912e-06	-0.000330331	6.86565e-05	-0.000668867	0.000226703	1.31279e-08	76.2781	29.5086	0.000116827	0.976266	0.0219923	0.000895355	0.958731	0.371932	0.00248756	5.46155e-07	0.247923	0.419	0.028	0.942	0.049	0.418	0.126	0.999	0.218
rs73844941	2.30344e-08	3	87347800	A	G	POU1F1	4.78622e-09	-0.000450576	7.69632e-05	-0.000697975	0.000194215	8.81152e-09	59.7046	17.3717	0.0151503	0.0222534	0.000208734	0.00900272	0.0315155	0.0633361	0.0072993	0.00859471	0.0553393	0.859	0.998	0.978	0.967	0.858	0.993	0.971	0.948
rs35116983	2.30985e-08	9	86530574	C	T	ZCCHC6	9.04103e-09	0.000409861	7.13074e-05	0.0005302	0.000124808	1.36966e-08	30.3528	10.0507	0.185721	0.2875	0.000713085	0.01128	0.0575359	0.5151	0.00078303	0.00591917	0.2744	0.847	0.987	0.974	0.954	0.848	0.999	0.971	0.9
rs17111282	2.34989e-08	14	26489305	A	C	NOVA1	7.47153e-09	0.0004191	7.25091e-05	0.000559576	0.000138163	1.01708e-08	37.1991	11.1463	0.132362	0.114382	0.000828549	0.0209052	0.00897112	0.786065	0.000392736	0.0171731	0.525214	0.844	0.979	0.967	0.977	0.843	0.999	0.961	0.861
rs11712762	2.38971e-08	3	21383493	A	G	ZNF385D	9.75611e-05	0.000269213	6.90896e-05	0.00083442	0.00026512	1.38387e-08	82.8596	40.8392	8.69234e-07	0.885194	0.375581	0.254379	0.00430084	0.0382454	0.0132324	8.67671e-05	8.03902e-06	0.495	0	0.087	0.853	0.499	0.011	0.999	1
rs10179001	2.39513e-08	2	44990924	G	A	SIX2	0.000315468	-0.000266083	7.38655e-05	-0.000651267	0.000294412	1.387e-08	84.032	43.8376	2.29754e-07	0.518592	0.388377	0.00129179	0.0938448	0.102956	0.000323576	4.71714e-07	0.216458	0.512	0	0.954	0.01	0.513	0.608	0.999	0.508
rs7506165	2.3976e-08	18	40566387	C	T	PIK3C3	1.10728e-06	-0.000340484	6.98925e-05	-0.000669694	0.000211448	1.38842e-08	71.0063	24.1432	0.00107515	0.7895	0.0528051	1.99903e-06	0.377476	0.855158	0.000188644	0.0259605	0.186376	0.664	0.019	0.999	0.606	0.665	0.971	0.929	0.792
rs1125307	2.40658e-08	4	8115944	G	A	ABLIM2	1.80842e-06	-0.000441327	9.2449e-05	-0.000909396	0.000355512	1.39362e-08	82.9088	40.9566	8.2526e-07	0.00326663	0.0626631	0.43255	0.0105049	0.0471314	0.000177424	3.2376e-07	0.545822	0.588	0.02	0.513	0.888	0.602	0.89	0.997	0.536
rs7303848	2.44142e-08	12	31408406	C	T	DENND5B	0.000318406	-0.000265888	7.3861e-05	-0.000649577	0.000293055	1.41373e-08	83.8766	43.4151	2.7732e-07	0.945477	0.389032	0.00129406	0.0940989	0.102981	0.000325149	4.7354e-07	0.216652	0.509	0	0.954	0.01	0.512	0.607	0.999	0.508
rs1263812	2.44763e-08	14	21534470	G	A	SALL2	1.00285e-08	0.000416696	7.27187e-05	0.000495253	0.000106678	1.41732e-08	17.6746	8.50284	0.290346	0.852399	0.000827356	0.0122817	0.0117303	0.543222	0.000534401	0.0302992	0.501999	0.843	0.983	0.972	0.974	0.843	0.999	0.953	0.864
rs74385245	2.45074e-08	6	127620476	G	A	C6orf58	7.79947e-09	-0.000448259	7.7651e-05	-0.000640652	0.000159703	1.40011e-08	43.4046	12.3685	0.0890737	0.855621	0.00035356	0.00728732	0.0395926	0.0723594	0.00609101	0.010156	0.0428386	0.856	0.996	0.979	0.963	0.857	0.994	0.969	0.951
rs1781414	2.46576e-08	1	151598571	T	C	SNX27	2.68169e-07	-0.00101817	0.000197912	-0.00204934	0.000586306	1.42779e-08	70.6031	23.812	0.00122933	0.802217	0.0175174	0.0856082	0.0399091	0.193463	0.0018824	6.27251e-06	0.0175554	0.736	0.265	0.87	0.912	0.734	0.892	0.995	0.943
rs1443116	2.47473e-08	11	19775780	G	A	NAV2	1.55607e-08	-0.000402626	7.1195e-05	-0.000530892	0.000134303	1.44446e-08	36.2625	10.9826	0.139382	0.694387	0.00165558	0.00141295	0.394746	0.355923	8.33544e-05	0.19026	0.0468231	0.826	0.932	0.984	0.855	0.826	0.999	0.901	0.938
rs34268168	2.49212e-08	10	45493078	G	A	MARCH8	2.25039e-06	0.000865811	0.000183065	0.00203896	0.000571415	1.44301e-08	73.2424	26.1608	0.000471415	0.803135	0.111587	0.00425892	0.0102538	0.233921	0.00135689	0.000461466	0.00717107	0.723	0.004	0.987	0.977	0.725	0.856	0.993	0.976
rs72719875	2.50966e-08	4	149017919	C	T	RP11-526A4.1	9.79311e-09	0.00043377	7.56451e-05	0.000560101	0.000130409	1.50228e-08	29.0195	9.86186	0.196538	0.565512	0.000792076	0.0261032	0.0260948	0.138616	0.000759535	0.0249054	0.100752	0.851	0.985	0.966	0.967	0.851	0.999	0.958	0.933
rs338744	2.5161e-08	13	88344715	A	G	SLITRK5	9.92241e-09	0.000433571	7.56397e-05	0.000557276	0.000128948	1.49494e-08	28.158	9.74361	0.203574	0.724465	0.000812204	0.0247101	0.0254289	0.137321	0.000748554	0.0249608	0.105186	0.85	0.985	0.966	0.968	0.851	0.999	0.958	0.932
rs806702	2.53015e-08	19	5624279	G	T	SAFB	1.25444e-08	-0.000631106	0.000110873	-0.000968981	0.000252862	1.46498e-08	51.8607	14.5411	0.0423525	0.72621	0.000429664	0.027305	0.11103	0.505174	0.00849629	0.0486227	7.22292e-05	0.853	0.994	0.965	0.94	0.853	0.991	0.949	0.987
rs1420070	2.57171e-08	16	6597877	G	T	RBFOX1	1.04065e-08	0.000658614	0.000115062	0.00102246	0.000272028	1.51616e-08	53.9817	15.2113	0.0333837	0.18621	0.000293039	0.124842	0.00214183	0.128479	0.0123085	0.0342322	0.00402093	0.856	0.995	0.936	0.986	0.855	0.988	0.954	0.972
rs12764946	2.59581e-08	10	9699252	G	A	CELF2	1.04768e-08	0.000416072	7.2704e-05	0.000552275	0.000138072	1.60235e-08	36.915	11.0961	0.13448	0.101321	0.000820853	0.0123886	0.0123086	0.543907	0.000547535	0.0305445	0.499788	0.841	0.983	0.972	0.973	0.843	0.999	0.953	0.864
rs1011878	2.6419e-08	1	228553355	A	G	RNF187	2.02538e-08	0.000554214	9.87935e-05	0.000839057	0.000208927	1.53589e-08	45.6607	12.882	0.0750357	0.773376	0.00231932	0.0148027	0.0337631	0.266967	0.000982915	0.002535	0.0677015	0.845	0.917	0.972	0.963	0.845	0.997	0.977	0.94
rs10898648	2.64642e-08	11	87273183	A	C	TMEM135	8.43666e-09	0.00041762	7.25098e-05	0.000540178	0.000131558	1.37444e-08	33.2139	10.4812	0.162903	0.121124	0.000655348	0.0147274	0.0157263	0.498871	0.000534858	0.0254308	0.519556	0.845	0.988	0.97	0.971	0.844	0.999	0.956	0.863
rs472027	2.65013e-08	15	39965414	A	G	EIF2AK4	1.14674e-08	0.000418776	7.33734e-05	0.000505419	0.00011026	1.53426e-08	19.2328	8.66689	0.277465	0.815376	0.000952151	0.0157137	0.00880746	0.810103	0.000568957	0.0223948	0.514192	0.843	0.979	0.969	0.976	0.843	0.999	0.957	0.862
rs559910	2.71716e-08	18	37387214	T	C	CELF4	1.16982e-08	0.000409417	7.17764e-05	0.00055771	0.000137013	1.62953e-08	37.3376	11.171	0.131333	0.185812	0.000945502	0.00994621	0.0438244	0.486062	0.000873281	0.0064039	0.250446	0.847	0.981	0.975	0.959	0.848	0.998	0.97	0.904
rs17116087	2.72663e-08	14	81882907	T	G	SEL1L	1.24141e-08	0.00041226	7.24032e-05	0.000506127	0.000111962	1.57842e-08	21.1788	8.88086	0.261324	0.913879	0.00106687	0.0189967	0.00834564	0.842673	0.000563322	0.0166986	0.496618	0.843	0.974	0.968	0.977	0.843	0.999	0.96	0.864
rs7820058	2.73413e-08	8	114866501	A	G	TRPS1	1.17404e-08	0.000409113	7.17307e-05	0.000518287	0.000117268	1.58352e-08	25.1476	9.35174	0.228379	0.943994	0.000943641	0.0100111	0.0451989	0.491537	0.000880162	0.00641509	0.24881	0.848	0.981	0.975	0.958	0.848	0.998	0.97	0.904
rs332340	2.76741e-08	3	66268033	A	C	SLC25A26	1.09028e-08	0.000412037	7.20842e-05	0.000514758	0.000118864	1.61541e-08	25.796	9.43345	0.223015	0.41972	0.000751357	0.0137159	0.0116401	0.565234	0.000685312	0.0182858	0.630981	0.843	0.985	0.971	0.974	0.842	0.999	0.959	0.846
rs6764454	2.76896e-08	3	190386514	A	G	CLDN16	1.02947e-08	0.00041539	7.25471e-05	0.000470845	9.71049e-05	1.60286e-08	12.1972	7.97241	0.335033	0.964228	0.000689252	0.0154269	0.0165655	0.493569	0.000561464	0.0273977	0.529998	0.843	0.988	0.969	0.97	0.843	0.999	0.954	0.86
rs4863740	3.05806e-08	4	140157150	A	G	MAML3	9.78058e-09	-0.000484959	8.45689e-05	-0.000484959	8.45689e-05	1.78077e-08	0	5.15183	0.64144	0.868621	2.52057e-05	0.175969	0.0762383	0.330401	0.0168047	0.14171	0.0110207	0.841	1	0.918	0.944	0.841	0.984	0.919	0.961
rs2072819	3.2622e-08	6	15374731	T	C	JARID2	1.16172e-08	0.000408469	7.15952e-05	0.000478167	0.000103362	1.92226e-08	16.6146	8.39476	0.299074	0.737449	0.000625705	0.0101999	0.0854643	0.495702	0.000729749	0.0081475	0.402741	0.844	0.99	0.974	0.943	0.844	0.999	0.967	0.879
rs62388403	3.38043e-08	5	174875576	C	T	MSX2	1.2714e-08	0.000405609	7.12862e-05	0.000494783	0.000110078	2.03831e-08	21.076	8.8693	0.262177	0.652657	0.000761918	0.0124774	0.0591002	0.527839	0.000988081	0.006157	0.282873	0.847	0.987	0.972	0.953	0.847	0.998	0.97	0.899
rs6851190	3.40355e-08	4	109652693	T	C	CCDC109B	1.6459e-08	0.000394942	6.99556e-05	0.000547686	0.000135569	2.11187e-08	37.3688	11.1765	0.131102	0.219572	0.00105827	0.0101303	0.0489163	0.52827	0.000802502	0.0062978	0.266757	0.847	0.973	0.973	0.955	0.846	0.998	0.969	0.899
rs4272075	3.40618e-08	4	69404218	G	A	UGT2B4	2.23794e-08	-0.000397881	7.11452e-05	-0.000534702	0.000143412	2.10854e-08	41.7337	12.0138	0.100106	0.321426	0.00198377	0.00168491	0.488718	0.333993	6.71509e-05	0.206753	0.0459969	0.82	0.913	0.982	0.826	0.818	0.999	0.892	0.935
rs1689571	3.43265e-08	3	14870229	A	G	FGD5	1.65718e-08	0.00039486	6.99555e-05	0.000523808	0.000123558	2.07871e-08	29.9538	9.9934	0.188948	0.454647	0.00105863	0.0101299	0.0489375	0.696743	0.00080279	0.00629732	0.266882	0.847	0.973	0.973	0.955	0.846	0.998	0.969	0.899
rs147411604	3.45201e-08	6	61535406	T	C	AL356135.1	1.43878e-08	0.000413093	7.28725e-05	0.000499681	0.00011083	2.088e-08	20.0543	8.75594	0.270657	0.978291	0.00100606	0.0101573	0.0146012	0.426805	0.000546057	0.0335491	0.526295	0.841	0.979	0.973	0.971	0.842	0.999	0.951	0.86
rs2413562	3.45687e-08	22	39010706	G	A	APOBEC3C	2.28753e-08	-0.000598486	0.000107088	-0.000879506	0.000219682	2.10241e-08	42.6021	12.1956	0.0943081	0.784307	0.00193212	0.0474339	0.135607	0.544163	0.000687233	0.0026166	0.00999449	0.845	0.936	0.955	0.929	0.845	0.998	0.975	0.964
rs2030413	3.4802e-08	3	120363935	G	A	LRRC58	1.43626e-08	0.000403927	7.12519e-05	0.00050561	0.00011439	2.11435e-08	23.8118	9.18777	0.239454	0.665979	0.000970313	0.0111816	0.0545785	0.53558	0.000882131	0.00637452	0.265551	0.848	0.981	0.973	0.954	0.847	0.998	0.97	0.901
rs2827167	3.48416e-08	21	21974955	T	C	NCAM2	1.68273e-08	0.000394719	6.99632e-05	0.000531719	0.000127595	2.1339e-08	32.4658	10.3651	0.16881	0.418496	0.00106612	0.010147	0.0482515	0.526686	0.000803694	0.00636398	0.264757	0.845	0.972	0.973	0.955	0.846	0.998	0.969	0.9
rs7079666	3.49291e-08	10	132673246	A	G	INPP5A	1.44446e-08	0.000403829	7.12468e-05	0.000501115	0.000112309	2.12177e-08	22.5022	9.03251	0.25033	0.987539	0.000975652	0.011267	0.0537699	0.532533	0.000880218	0.00632939	0.26633	0.847	0.981	0.973	0.955	0.847	0.998	0.97	0.901
rs75747979	3.50396e-08	14	93178752	G	A	MOAP1	1.43396e-08	0.00040396	7.12541e-05	0.000521691	0.000122377	2.16179e-08	28.8584	9.83954	0.197851	0.354658	0.000953287	0.0111248	0.0556331	0.537381	0.000892571	0.00642778	0.262729	0.847	0.982	0.973	0.954	0.847	0.998	0.97	0.901
rs17791195	3.53756e-08	20	60096466	C	T	CDH26	1.7e-08	0.000394518	6.99493e-05	0.000547265	0.000135694	2.20656e-08	37.4299	11.1875	0.130649	0.217221	0.00105313	0.0101763	0.0493551	0.530255	0.000832124	0.00623477	0.266823	0.847	0.973	0.973	0.955	0.846	0.998	0.969	0.899
rs72932436	3.62092e-08	18	61943302	T	C	RNF152	1.36797e-08	0.000404759	7.12936e-05	0.000521445	0.000123902	2.27005e-08	29.7914	9.97029	0.190264	0.256161	0.000795828	0.0125525	0.0605365	0.531179	0.000967276	0.00618245	0.287587	0.846	0.987	0.972	0.952	0.847	0.998	0.97	0.897
rs17107590	3.74556e-08	14	38159264	T	C	SSTR1	2.23996e-08	-0.000597177	0.000106784	-0.000920038	0.000243396	2.33099e-08	51.3302	14.3826	0.0447794	0.125779	0.00167468	0.0421064	0.133029	0.491967	0.000913031	0.00316041	0.00877009	0.845	0.952	0.957	0.931	0.847	0.998	0.974	0.965
rs115894968	3.75674e-08	6	24440109	C	T	GPLD1	1.66138e-08	0.000405753	7.1891e-05	0.000515482	0.000118299	2.28059e-08	25.6058	9.40933	0.224588	0.825849	0.00115863	0.0125511	0.0503661	0.605341	0.000761103	0.00470916	0.314577	0.845	0.975	0.972	0.955	0.845	0.998	0.971	0.892
rs427794	3.78196e-08	11	6176497	A	G	OR52B2	1.54813e-08	0.000403244	7.12931e-05	0.000505912	0.000114821	2.29225e-08	24.037	9.21501	0.237586	0.709915	0.000974783	0.0110158	0.0501477	0.529047	0.0010095	0.0061975	0.274078	0.848	0.982	0.973	0.956	0.847	0.998	0.97	0.9
rs7646801	3.78759e-08	3	31364632	G	A	STT3B	1.21727e-08	0.000409374	7.18542e-05	0.000573033	0.000143899	1.62305e-08	41.3015	11.9253	0.103041	0.147076	0.00104626	0.00961317	0.0431966	0.45505	0.000865665	0.00554143	0.236928	0.847	0.977	0.975	0.959	0.848	0.998	0.971	0.906
rs35257503	3.84266e-08	12	77867610	C	T	NAV3	1.58907e-08	0.000416208	7.36434e-05	0.000543276	0.000132154	2.38162e-08	32.2668	10.3347	0.170388	0.235141	0.00106391	0.0132149	0.0675035	0.401754	0.000516725	0.0080592	0.344652	0.845	0.978	0.971	0.948	0.844	0.999	0.967	0.887
rs74690369	3.8613e-08	4	132985436	G	A	PCDH10	1.51419e-08	0.000404173	7.14093e-05	0.000509919	0.000117571	2.33619e-08	25.655	9.41557	0.22418	0.462329	0.000886602	0.0111759	0.0523367	0.529006	0.000996674	0.0064217	0.317399	0.847	0.984	0.973	0.955	0.846	0.998	0.969	0.893
rs28697112	3.92706e-08	3	152485656	C	T	MBNL1	1.26313e-08	0.00104974	0.000184456	0.00104974	0.000184456	2.35253e-08	0	3.1084	0.874796	0.539258	2.74239e-05	0.505069	0.0615031	0.841087	0.00621188	0.042693	0.162151	0.827	1	0.844	0.944	0.828	0.993	0.94	0.906
rs3912544	3.92982e-08	2	114082762	G	T	ACTR3	2.47924e-08	-0.00059648	0.000106997	-0.000880428	0.00022008	2.36005e-08	42.8193	12.2419	0.0928797	0.834878	0.00181657	0.0387179	0.134963	0.49989	0.000982055	0.00310851	0.00822806	0.847	0.946	0.958	0.93	0.847	0.997	0.974	0.966
rs116265110	4.37231e-08	8	393392	G	A	FBXO25	2.02225e-08	0.000392256	6.99198e-05	0.000535196	0.000131347	2.61624e-08	34.8117	10.7381	0.150457	0.260533	0.00108586	0.0116312	0.0552086	0.522192	0.000895889	0.00620683	0.254565	0.846	0.974	0.972	0.953	0.846	0.998	0.968	0.901
rs34452236	4.472e-08	4	60216488	A	G	ADGRL3	1.44269e-08	0.00040388	7.12532e-05	0.000549968	0.000137439	2.26375e-08	38.1759	11.3224	0.12516	0.128194	0.000960103	0.0110967	0.0552009	0.536407	0.000889426	0.00640136	0.263963	0.846	0.982	0.973	0.954	0.847	0.998	0.97	0.901
rs2147399	4.48739e-08	13	49215967	G	A	MLNR	2.14063e-08	0.000391341	6.98794e-05	0.00051823	0.000122785	2.64324e-08	29.5291	9.93318	0.192392	0.59471	0.00115905	0.0107951	0.0500823	0.523824	0.000896583	0.0061673	0.276566	0.846	0.971	0.972	0.954	0.845	0.998	0.968	0.897
rs9559105	4.50777e-08	13	86471676	T	G	SLITRK6	2.16329e-08	0.000391326	6.98995e-05	0.000516616	0.000122084	2.65561e-08	29.0648	9.86815	0.196169	0.621291	0.00118296	0.0110507	0.0512604	0.52183	0.000850402	0.00630501	0.274632	0.845	0.97	0.972	0.954	0.845	0.998	0.968	0.897
rs6985660	4.52911e-08	8	120446649	G	T	MTBP	2.16101e-08	0.000391261	6.98856e-05	0.000549758	0.000139317	2.74375e-08	39.6697	11.6028	0.114401	0.166499	0.00116318	0.0107006	0.0499762	0.523662	0.000893825	0.00616228	0.276575	0.844	0.971	0.972	0.954	0.845	0.998	0.968	0.897
rs11949860	4.56697e-08	5	73780632	G	A	ARHGEF28	1.47404e-08	0.00105232	0.000185772	0.00105232	0.000185772	2.68382e-08	0	4.18954	0.757706	0.260361	3.22185e-05	0.489247	0.0616831	0.844481	0.00651097	0.0386261	0.153301	0.825	1	0.847	0.944	0.829	0.993	0.942	0.908
rs12675113	4.56712e-08	8	58731813	C	T	NSMAF	1.50006e-08	-0.000482431	8.52118e-05	-0.000651985	0.000169704	2.59075e-08	40.2135	11.7083	0.110568	0.675964	0.00051889	0.462548	0.0931821	0.852909	0.00099806	0.0346184	0.000337004	0.841	0.992	0.862	0.939	0.84	0.998	0.949	0.981
rs76826906	4.60158e-08	5	123455291	C	A	CEP120	1.51725e-08	0.000403596	7.13117e-05	0.000574472	0.000153122	2.46039e-08	47.0638	13.2235	0.0668474	0.0415394	0.00100444	0.0111293	0.0537239	0.529517	0.000835485	0.00640851	0.288247	0.845	0.98	0.973	0.954	0.846	0.998	0.97	0.897
rs12223442	4.64165e-08	11	12479286	A	G	PARVA	2.17075e-08	0.000390689	6.97932e-05	0.000507603	0.000118256	2.71967e-08	26.7627	9.55798	0.215036	0.92501	0.00113034	0.0107421	0.053944	0.549859	0.000924535	0.00609857	0.271256	0.845	0.973	0.972	0.953	0.845	0.998	0.968	0.898

## Sheet: Supplementary Table 3
Significant genes from our gene and subnetwork GWAS meta-analysis using ancMETA encompassing ESH, SA, and TLNWL
Gene	#Study	Overall P	I2	Q	P_Q	P_ESH	P_SA	P_TLNWL
RANBP17	3	3.24997e-05	0	1.55249	0.46013	0.000222673	0.224953	0.000236243
C6orf89	3	0.000184362	0	1.55062	0.46056	0.00029493	0.0318687	0.000229286
GPHN	3	0.000217691	0	1.08068	0.582551	0.000220086	0.00942326	0.00262721
FAM120A	3	0.000291386	0	1.12799	0.568932	0.000284181	0.00859676	0.000356026
PLEKHH2	3	0.000303588	0	1.90199	0.386357	0.000331044	0.00669712	0.000216305
TPP2	3	0.000394346	0	1.5033	0.471587	0.00030699	0.0319847	0.000320766
PEF1	3	0.000574436	0	1.72104	0.422943	0.000268784	0.0042069	0.00207692
C18orf54	3	0.000669834	0	1.08987	0.579881	0.00032368	0.00780595	0.000396621
SMPD3	3	0.000711246	0	1.53308	0.464618	0.000303404	0.00289217	0.000632535
ZNF184	3	0.0007875	0	1.37432	0.503001	0.000429347	0.0015105	0.000201887
HCRTR1	3	0.000814221	0	1.74214	0.418503	0.000283741	0.00653587	0.00229343
EFNA3	3	0.000841654	0	1.40361	0.495691	0.000413417	0.171212	0.000220047
NBAS	3	0.000869577	0	1.27013	0.5299	0.000281689	0.00772381	0.00518873
DENND1A	3	0.000871526	0.232943	2.00467	0.367021	0.000307597	0.00537883	0.00018537
C5orf42	3	0.000894004	0	1.76438	0.413876	0.000309542	0.0810907	0.000740688
OR2T12	3	0.000932847	0	1.02739	0.598282	0.000377761	0.00376931	0.000292644
IFNG	3	0.00100775	0	1.20083	0.548584	0.000350778	0.00296101	0.000405357
TMEM156	3	0.00111789	0	1.57894	0.454085	0.000411712	0.00163924	0.00026395
PROKR2	3	0.00127466	0	0.879583	0.644171	0.000323275	0.00311863	0.000977347
OR2T33	3	0.00132597	0	1.09534	0.578296	0.000408536	0.00757583	0.000295182
RTN1	3	0.00155312	0	1.72818	0.421435	0.000352972	0.00248686	0.000646204
PPA2	3	0.00165828	0	1.15196	0.562154	0.000459472	0.00228445	0.00025848
CEP57	3	0.00170653	0	1.56407	0.457475	0.00080939	0.00798904	0.000134851
IL31RA	3	0.00194729	0	1.55572	0.459389	0.000353031	0.00274705	0.000957632
BTBD11	3	0.00195124	0	1.43326	0.488396	0.000426132	0.00216377	0.000349894
NMNAT2	3	0.00207038	0	1.59658	0.450099	0.000367093	0.012886	0.000730938
SYT14	3	0.00207591	0	1.85939	0.394674	0.000418524	0.00672731	0.000379999
ADC	3	0.00218352	0	1.06424	0.587358	0.000436569	0.00704975	0.000350197
FGF14	3	0.00235928	0	1.95501	0.376248	0.00056707	0.00471078	0.000212338
FAM84A	3	0.00241051	0	1.68114	0.431464	0.000342034	0.0154456	0.00365963
KCNU1	3	0.00242315	0	1.47279	0.478836	0.000382063	0.0215049	0.000707631
EFNA1	3	0.00244339	0	1.81431	0.403672	0.000556537	0.00132069	0.000227799
DPYSL3	3	0.00256415	0	1.21537	0.54461	0.000401474	0.00391288	0.000578976
SLC9A5	3	0.00265501	0	1.86354	0.393857	0.000364033	0.00296347	0.00132126
LRRC36	3	0.00267172	0	1.12383	0.570115	0.000365601	0.00411165	0.00129239
TMOD3	3	0.00270539	0	1.14415	0.564354	0.000303906	0.00616147	0.000737904
LOC441089	3	0.0027637	0	1.46289	0.481212	0.000388551	0.0110888	0.000789282
SLC24A3	3	0.00288323	0	1.58368	0.45301	0.000579373	0.0014859	0.000232813
CSTF3	3	0.0029981	0	1.07734	0.583524	0.000453089	0.00885157	0.00040603
DNAH10	3	0.00300304	0	0.134762	0.934839	0.000371465	0.0929406	0.00154508
KBTBD8	3	0.00300862	0	1.21329	0.545176	0.000416497	0.0349089	0.000576398
SPINK7	3	0.00311505	0	1.57331	0.455365	0.000406148	0.0110051	0.000693769
CD55	3	0.00313446	0	1.48492	0.475942	0.000318885	0.00427311	0.000869582
ZNF391	3	0.00329547	0	1.20472	0.547517	0.000646794	0.0137711	0.0002107
SEC16B	3	0.00339544	0	1.38709	0.4998	0.00041033	0.00448879	0.000765987
RAB27B	3	0.00343074	0	1.50642	0.470853	0.000466892	0.00231422	0.000422063
PAMR1	3	0.00346407	0	0.201943	0.903959	0.000390251	0.00585715	0.00125818
NTS	3	0.00350546	0	1.35935	0.506782	0.000313402	0.00535091	0.000624746
THRAP3	3	0.00356178	0	1.16463	0.558605	0.000392568	0.00242959	0.00131465
UNC84A	3	0.00358941	0	1.47022	0.479452	0.000374732	0.0158986	0.00290788
CDC73	3	0.0036142	0	1.8502	0.396492	0.000407997	0.0122099	0.000884325
OR2M7	3	0.00361682	0	1.15159	0.562257	0.000506992	0.00287233	0.000344898
NDST3	3	0.00368942	0	1.67509	0.432773	0.00043815	0.00247356	0.000594774
WHAMM	3	0.00369544	0	1.16302	0.559053	0.00043494	0.0154569	0.000604106
LRRC27	3	0.0038537	0	1.39069	0.498903	0.000329334	0.00400151	0.000849221
NAV3	3	0.00390147	0	1.98706	0.370268	0.000410578	0.00675576	0.000956082
EFNA4	3	0.00394891	0	1.52712	0.466005	0.000565801	0.0130093	0.000283446
RGS2	3	0.00395721	0	1.55139	0.460384	0.000374494	0.00899474	0.00792957
PPIL1	3	0.00396993	0	1.25759	0.533235	0.000542806	0.0522982	0.000310356
ASZ1	3	0.00418169	0	1.16965	0.557203	0.000469396	0.0240902	0.0004953
SPINK9	3	0.00419937	0	1.81323	0.40389	0.000431094	0.0062818	0.000757007
ADRBK2	3	0.00434566	0	1.11843	0.571659	0.000461817	0.00495095	0.000561035
ATP1A1	3	0.00451926	0	1.55733	0.459017	0.00049213	0.00236842	0.000460473
ARFGEF2	3	0.00461651	0	1.0421	0.593898	0.000517144	0.00481441	0.000396859
ST8SIA1	3	0.00462349	0	1.18624	0.5526	0.000591174	0.0178784	0.000290089
ARHGAP25	3	0.00470762	0	1.88001	0.390626	0.0005479	0.00588853	0.000341217
AFTPH	3	0.00479158	0	1.11306	0.573193	0.000489524	0.0138952	0.000489535
C11orf41	3	0.00480271	0	1.09171	0.579346	0.00048192	0.0102358	0.000522673
OR1N2	3	0.00504234	0	1.92023	0.382848	0.000439561	0.00267564	0.000981356
DOCK4	3	0.00508867	0	1.10297	0.576094	0.000525003	0.012247	0.000411785
HORMAD1	3	0.00510091	0	0.513424	0.773591	0.000425372	0.00355425	0.00139156
RPP14	3	0.0051603	0	1.11315	0.573169	0.000481316	0.0113437	0.000572939
PDHA2	3	0.00521655	0	1.79909	0.406756	0.000626542	0.00625666	0.000280476
GRID2	3	0.00523234	1	2.02182	0.363887	0.000475072	0.0041885	0.000181534
BMP5	3	0.00561311	0	1.15452	0.561433	0.000445371	0.00459201	0.00109631
PLEKHG4B	3	0.00569865	0	1.37625	0.502518	0.000505466	0.0187959	0.000521761
DOK5	3	0.00570923	0	1.28941	0.524818	0.000446672	0.00349897	0.00112217
ALDH1A3	3	0.00588804	0	1.50079	0.472179	0.00046307	0.0685854	0.000866442
FSD2	3	0.00597344	0	1.14054	0.565374	0.000497653	0.00485765	0.000600822
MAFB	3	0.00598083	0	1.67534	0.432718	0.00053946	0.00783746	0.000436986
TRAPPC12	3	0.0060578	0	1.20258	0.548104	0.000401869	0.0248495	0.00664408
DENND5A	3	0.0062629	0	1.35863	0.506965	0.000383595	0.00532852	0.00155494
DYNC2LI1	3	0.00639675	0	1.1693	0.557302	0.000700554	0.0023282	0.000271826
SLC6A17	3	0.00639827	0	1.22462	0.542098	0.000402504	0.0146087	0.00410954
SMC2	3	0.00644447	0	0.820111	0.663613	0.000446048	0.00280543	0.00165757
KIAA1012	3	0.00659674	0	1.17811	0.554852	0.000568447	0.0032023	0.00042098
KIF20B	3	0.0066116	0	1.34062	0.511551	0.00055041	0.0277671	0.000455473
IL26	3	0.00673601	0	1.856	0.395344	0.000429904	0.00443501	0.00488608
GLT8D3	3	0.00674769	0	1.94398	0.378329	0.000473714	0.00691818	0.000979545
COL9A1	3	0.00683539	0	1.7874	0.40914	0.000549843	0.00651144	0.000469555
TINAG	3	0.00688611	0	1.09582	0.578156	0.00060682	0.0110493	0.000366695
TTC32	3	0.00696189	0	1.71727	0.42374	0.000481794	0.00322795	0.000938636
C5orf28	3	0.00697495	0	1.11078	0.573848	0.00039039	0.0142087	0.0013507
MAPK10	3	0.00699854	0	1.51563	0.46869	0.000460603	0.00367893	0.00130927
MAST3	3	0.00704462	0	1.11889	0.571526	0.000699882	0.00268343	0.000288314
STT3B	3	0.00709119	0	1.62381	0.444011	0.000490039	0.00316686	0.000865457
MTOR	3	0.00732268	0	1.36586	0.505135	0.000739442	0.0312622	0.000268844
ADAMTSL1	3	0.00737151	0	1.40911	0.494329	0.000429061	0.0223131	0.0906955
PTPRZ1	3	0.00737388	0	1.31938	0.517013	0.000652199	0.0540411	0.000330987
CBY1	3	0.007384	0	1.35509	0.507862	0.0015396	0.00125373	0.000160001
FUCA2	3	0.00740525	0	1.60329	0.44859	0.000598853	0.00216977	0.000409756
ADI1	3	0.0074291	0	1.67723	0.432308	0.000433378	0.00777296	0.00982446
OR4C12	3	0.00743414	0	1.6062	0.447939	0.000563185	0.00237101	0.000490736
TCP11L1	3	0.00744329	0	1.06305	0.587709	0.000582137	0.00463655	0.000439061
AK2	3	0.00752921	0	1.93488	0.380055	0.000682177	0.00157526	0.000317471
SLC36A1	3	0.00768007	0	1.2783	0.52774	0.00034007	0.00306174	0.000428797
DCLK2	3	0.00774509	0	1.17103	0.556819	0.00045483	0.00418253	0.00230733
GABRP	3	0.0077634	0	1.37335	0.503246	0.000594476	0.0026249	0.00043487
YAP1	3	0.00781068	0	1.03501	0.596007	0.000641768	0.0061457	0.000359779
UBR2	3	0.00787822	0	1.33433	0.513161	0.00050706	0.0401539	0.000821239
PTPRE	3	0.00788947	0	0.984039	0.61139	0.000484779	0.00651734	0.00116595
CLEC3A	3	0.00792832	0	1.21727	0.544092	0.000426792	0.045493	0.00532127
SLC4A7	3	0.00798214	0	1.22096	0.543089	0.000525282	0.00474905	0.000702113
FHOD1	3	0.00804155	0.43378	2.00871	0.36628	0.000465739	0.00323244	0.00123905
TTC7A	3	0.00806711	0	0.303608	0.859157	0.000477522	0.0555429	0.00140589
TMTC2	3	0.00812988	0	1.13687	0.566411	0.000384386	0.00677451	0.000832053
SNORD100	3	0.00813077	0	0.468359	0.79122	0.000464928	0.00749129	0.00202266
GOLPH3L	3	0.00820758	0	0.674822	0.713616	0.000483646	0.00406935	0.00134822
MAP3K9	3	0.00830355	0	1.62285	0.444225	0.000529217	0.00281735	0.000727876
FAM190A	3	0.00830977	0	1.13745	0.566247	0.000535899	0.00678766	0.000673029
FHL2	3	0.00839897	0	1.22945	0.54079	0.00055075	0.481021	0.000598945
ZNF627	3	0.00841302	0	1.4268	0.489976	0.000466296	0.00253313	0.00263491
NFKBIA	3	0.00859325	0	1.09796	0.57754	0.000571968	0.0126102	0.000536571
TMEM232	3	0.00860727	0	1.10782	0.574698	0.000595215	0.0145394	0.000472087
PIK3R2	3	0.00864648	0	1.34859	0.509516	0.000807712	0.0393173	0.000264202
MCTP2	3	0.00872637	0	1.8553	0.395483	0.000525062	0.00541518	0.000785372
FAIM3	3	0.00875982	0	0.591132	0.74411	0.000490067	0.0124333	0.00135109
FGFRL1	3	0.00877135	0	1.12616	0.569453	0.000552095	0.00586913	0.000636522
OTUD1	3	0.00878308	0	1.11573	0.572431	0.000576992	0.0161383	0.000533154
PIGN	3	0.00893387	0	0.728533	0.694706	0.000493502	0.00359689	0.00141315
MAP3K7IP1	3	0.00894082	0	1.6508	0.43806	0.00051991	0.00842415	0.000875918
NUSAP1	3	0.0089695	0	1.14573	0.563907	0.00040595	0.0109511	0.00108089
NUMB	3	0.00900402	0	1.10594	0.575239	0.000573165	0.0134665	0.000563056
PCDH1	3	0.00913664	0	1.61188	0.446668	0.000578975	0.00803859	0.00054545
PSG8	3	0.00914291	0	1.14293	0.564699	0.000503379	0.00378782	0.00123728
PLA2G7	3	0.00918148	0	1.69318	0.428874	0.00050188	0.00462677	0.00119793
IGFN1	3	0.00918721	0	1.86547	0.393476	0.000514568	0.00567873	0.000986876
MIR4439	3	0.00934847	0	1.90446	0.385879	0.000523672	0.00260826	0.000965198
ACTN2	3	0.00938311	0	1.50774	0.470542	0.000535551	0.0111822	0.000804282
OR1N1	3	0.00959083	0	0.246337	0.884115	0.000500853	0.0177152	0.00144698
AMBRA1	3	0.00965191	0	1.74309	0.418305	0.00064704	0.00668384	0.000416401
RAVER2	3	0.00981365	0	1.56597	0.457039	0.000756428	0.00190551	0.000319862
SUN1	3	0.0098213	0	1.88774	0.38912	0.000470042	0.00581007	0.00755085
OIP5	3	0.00987407	0	1.13629	0.566576	0.00040423	0.0123369	0.000852203
TMEM72	3	0.00987658	0	1.80529	0.405496	0.000442513	0.00331443	0.00253717
EFCAB13	3	0.0101378	0	1.81541	0.40345	0.000470013	0.145425	0.0121039
LINC00470	3	0.0101533	0	1.40283	0.495883	0.000539992	0.00789754	0.000906369
SNX25	3	0.0102081	0	1.88816	0.389036	0.000527725	0.0101958	0.00104545
PTPRO	3	0.0102147	0	1.04852	0.591993	0.000731825	0.00390489	0.000344411
C14orf145	3	0.0102431	0	1.23316	0.539786	0.000690881	0.164984	0.00038134
KRTAP24-1	3	0.0102705	0	1.9235	0.382223	0.000530634	0.0490688	0.00103303
KCNMB3	3	0.0102851	0	0.254108	0.880686	0.00051076	0.0157677	0.00146284
DOCK10	3	0.0103107	0	1.49938	0.472514	0.000477004	0.241042	0.00611736
MTHFD1	3	0.010318	0	0.795655	0.671778	0.000487423	0.00453057	0.00328221
KCNMB1	3	0.0103911	0	1.49455	0.473656	0.000713169	0.0117593	0.000360694
SMU1	3	0.0104235	0	1.38507	0.500307	0.000611229	0.00296572	0.000545264
ADAMTS1	3	0.0104357	0	1.21475	0.544779	0.000865341	0.0310473	0.000271911
SNORD101	3	0.0104506	0	0.314123	0.854651	0.00049352	0.017427	0.00246476
ASL	3	0.0104608	0	1.10646	0.575089	0.000601632	0.00524114	0.000572893
PLUNC	3	0.0105697	0	1.7961	0.407364	0.000490058	0.00314104	0.00278905
GAA	3	0.0107251	0	1.15004	0.562695	0.000573465	0.00876275	0.000718067
KIAA1239	3	0.0107499	0	1.20544	0.54732	0.000769163	0.00261121	0.000330397
TRAM1L1	3	0.0110152	0	1.74443	0.418026	0.000536326	0.00354613	0.00116361
EFHA2	3	0.0110367	0	1.81723	0.403082	0.000456872	0.00330255	0.00271249
HK2	3	0.0110495	0	1.43078	0.489001	0.000581119	0.0127896	0.000695751
LRRC6	3	0.0111819	0	1.66491	0.43498	0.000547833	0.0138627	0.000983421
DLD	3	0.0111983	0	0.427312	0.807626	0.000523556	0.0243422	0.0014472
NDUFAF4	3	0.0112122	0	1.30996	0.519452	0.000575364	0.00421649	0.000767652
CTXN3	3	0.0112367	0	1.19947	0.548956	0.000638211	0.0035977	0.000516069
IFNA6	3	0.0113078	0	0.171598	0.917778	0.000517501	0.00542695	0.00178982
ETV7	3	0.0113237	0	1.45131	0.484008	0.000570416	0.00360613	0.000819853
FER1L5	3	0.0114244	0	1.81084	0.404371	0.000657908	0.0021586	0.000486014
CHN1	3	0.0116193	0	1.37838	0.501984	0.000562866	0.0140067	0.000909187
LOC100128164	3	0.0116501	0	1.84979	0.396573	0.000549908	0.0160244	0.00104981
HSPC159	3	0.0116919	0	1.29993	0.522065	0.000706024	0.0358094	0.00040732
MYO5B	3	0.011804	0	1.68476	0.430684	0.000750719	0.00716834	0.000361606
NMNAT3	3	0.0118176	0	1.50252	0.471771	0.000652526	0.0103044	0.000499283
TM4SF19	3	0.0118633	0	1.89808	0.387112	0.000492661	0.0047977	0.0118358
DMC1	3	0.0119033	0	1.5421	0.462528	0.00108338	0.00155805	0.000238387
TMEM165	3	0.0120855	0	1.98667	0.37034	0.000553157	0.00342405	0.00114878
MIR9-2	3	0.0121146	0	1.76419	0.413915	0.000662791	0.00626322	0.000488804
GPC5	3	0.0121241	0	1.16107	0.559598	0.000593418	0.00865064	0.000742528
SOSTDC1	3	0.0121357	0	1.54433	0.462012	0.000520355	0.00227245	0.00241407
CCDC146	3	0.0122487	0	0.158534	0.923793	0.000525795	0.0161373	0.00188885
FAM91A1	3	0.0123135	0	1.53634	0.46386	0.000577167	0.0104137	0.000862302
BOK	3	0.0123264	0	1.17953	0.554458	0.000691632	0.0034581	0.000456233
SLC6A1	3	0.012477	0	1.34696	0.509931	0.000589051	0.00428353	0.000817485
MIR4515	3	0.0125492	0	1.67936	0.431848	0.000525728	0.00289315	0.00195803
ITPRIP	3	0.0125783	0	1.25881	0.532909	0.000968288	0.0901725	0.000267604
HOOK3	3	0.0126437	0	1.53166	0.464948	0.00050422	0.010577	0.00629512
COL28A1	3	0.0126704	0	1.8788	0.390862	0.000482833	0.00366987	0.0063925
TDRD12	3	0.0126814	0	1.62277	0.444242	0.00046024	0.00394239	0.0016549
TRPA1	3	0.0127168	0	1.18513	0.552907	0.000675033	0.00363138	0.000502134
NDUFAF1	3	0.0127952	0	1.10016	0.576902	0.000441852	0.0189422	0.0010634
OR1L8	3	0.0127958	0	1.8233	0.40186	0.000560412	0.00330126	0.00119997
RDX	3	0.01284	0	1.19703	0.549627	0.000599228	0.0070941	0.000780785
LOC100270804	3	0.0128436	0	1.62837	0.443	0.000580923	0.00812677	0.000897854
WDYHV1	3	0.0128465	0	1.37921	0.501774	0.000641402	0.0151028	0.000582156
OR1J1	3	0.0128652	0	1.75965	0.414855	0.000564683	0.015761	0.00110959
PRR4	3	0.0128822	0	1.04867	0.591948	0.000537249	0.00404891	0.00168129
SNORA33	3	0.0129402	0	0.158222	0.923937	0.000524632	0.0621608	0.00259705
PICALM	3	0.0129544	0	1.04878	0.591916	0.000754625	0.00781681	0.000391013
DUSP10	3	0.0130541	0	1.52194	0.467213	0.000588969	0.0106859	0.000859446
THNSL2	3	0.0131255	0	0.541612	0.762764	0.000526107	0.00685679	0.00254137
TCTEX1D2	3	0.0131725	0	1.54829	0.461098	0.000499521	0.0272685	0.0583314
PCYT1A	3	0.0132163	0	1.89585	0.387545	0.000505344	0.00917267	0.018479
CRADD	3	0.013241	0	1.47288	0.478816	0.000612373	0.0106408	0.000726174
TMOD2	3	0.0132546	0	1.15744	0.560614	0.000478671	0.21786	0.00281718
IFI30	3	0.0133829	0	1.66064	0.435909	0.000948183	0.00715845	0.000282625
TDRD1	3	0.0133881	0	1.06165	0.588119	0.000679735	0.00854451	0.000516139
GALNT2	3	0.0134563	0	1.64961	0.43832	0.000464289	0.00376336	0.00166915
SEC62	3	0.0135667	0	1.92298	0.382322	0.000662158	0.002185	0.00058122
HLA-DQA2	3	0.0137657	0	1.05847	0.589055	0.000398043	0.157235	0.000492627
IL36B	3	0.0137877	0	1.83832	0.398855	0.000613029	0.00534433	0.000764862
STAM	3	0.0138111	0	1.08952	0.579981	0.000660126	0.0060598	0.000588221
GNB2L1	3	0.0138551	0	1.45083	0.484123	0.000638853	0.0109116	0.000652163
SPON2	3	0.0140637	0	1.18043	0.554208	0.000638921	0.00493096	0.000681677
KCNT2	3	0.0140997	0	0.739693	0.69084	0.000548099	0.0048139	0.00187454
CRYBB2P1	3	0.014208	0	0.388697	0.823371	0.000536494	0.00611657	0.00308993
CTCF	3	0.0142449	1	2.02138	0.363967	0.000492437	0.00295087	0.00297295
FAM111A	3	0.0142766	0	0.465854	0.792211	0.00054973	0.00366783	0.00213214
GNLY	3	0.0144817	0	1.10686	0.574973	0.000772575	0.0154334	0.000409836
FAM129A	3	0.0145829	0	0.455349	0.796383	0.000559177	0.00806133	0.00170372
KIAA1468	3	0.0146459	0	1.98119	0.371356	0.000588471	0.00424324	0.00114974
PARD3B	3	0.0147607	1	2.05051	0.358705	0.000477896	0.00402039	0.00104979
MIR548F2	3	0.0147816	0	1.18043	0.554209	0.000667411	0.0632084	0.000612236
LOC440040	3	0.014841	0	1.44379	0.485832	0.000738452	0.00259587	0.000470987
MBNL2	3	0.0148916	0	1.24681	0.536117	0.000633893	0.401488	0.000757244
RNFT1	3	0.0149474	0	1.7319	0.420652	0.000676643	0.00243388	0.000610575
TDRD3	3	0.0150286	0	1.1459	0.56386	0.000491634	0.055889	0.00240146
TPPP3	3	0.0150515	0	0.745873	0.688709	0.000558239	0.00470807	0.00193396
C20orf79	3	0.0151138	0	1.8167	0.40319	0.000608187	0.00546736	0.000943969
GSTO2	3	0.0151299	0	1.07305	0.584777	0.00107754	0.00761215	0.00026902
FLJ42627	3	0.015166	0	1.72065	0.423025	0.000519638	0.00540979	0.208406
C18orf34	3	0.0151691	0	1.06701	0.586547	0.000695205	0.00829722	0.000558428
L3MBTL3	3	0.0153097	0	1.59869	0.449624	0.000646934	0.00290301	0.000746518
C18orf8	3	0.0157524	0	1.54648	0.461515	0.000631007	0.00334884	0.000879917
MUT	3	0.0159116	0	1.25764	0.53322	0.000487797	0.00735077	0.00161744
TMEM107	3	0.0159648	0	1.44489	0.485564	0.000563743	0.00310561	0.00213084
HSD11B2	3	0.0159888	0	1.98605	0.370455	0.000582616	0.00303345	0.00146462
COL16A1	3	0.0161393	0	0.329123	0.848266	0.00056016	0.0102268	0.00265393
ITM2B	3	0.0163221	0	1.2993	0.52223	0.000698708	0.0238009	0.000595527
SLC22A3	3	0.0163811	0	0.868551	0.647734	0.000580925	0.00294597	0.00187803
FERMT1	3	0.0164173	0	1.17416	0.555949	0.000658373	0.00660152	0.000761429
PHF2	3	0.016608	0	1.97672	0.372187	0.000637232	0.00247404	0.000935722
LOC100132891	3	0.016613	0	1.10089	0.576692	0.000691157	0.00678248	0.000641163
CSTF2T	3	0.0166202	0	1.54703	0.461387	0.000659943	0.00833631	0.000750314
PODN	3	0.0166227	0	1.19514	0.550147	0.000652459	0.00800145	0.000807941
ADAMTS3	3	0.0166531	0	1.89337	0.388024	0.000541404	0.00336186	0.0342577
CHP1	3	0.0167247	0	1.103	0.576086	0.000487163	0.024841	0.00138065
TBC1D10A	3	0.0167783	0	1.06296	0.587735	0.000570774	0.00275262	0.00275306
TAS2R13	3	0.0168591	0	1.60379	0.448479	0.000590661	0.00343795	0.00153142
PMCH	3	0.016875	0	1.78023	0.410608	0.000620429	0.0067447	0.00106384
ZSCAN20	3	0.016892	0	1.38244	0.500964	0.000713927	0.0141081	0.000580104
ATOH1	3	0.0169516	0	1.49165	0.474342	0.00046972	0.00475689	0.000942711
IFNA5	3	0.0170211	1	2.06504	0.356109	0.000384298	0.00213401	0.000671068
DEPDC7	3	0.0171225	0	1.07397	0.584507	0.00072612	0.0098053	0.000567356
PKHD1L1	3	0.0171433	0	1.28844	0.525072	0.000688274	0.00387695	0.000686693
B4GALT1	3	0.0171648	0	1.62977	0.44269	0.00076139	0.00734876	0.000493634
MTRNR2L5	3	0.0172052	0	1.21948	0.543493	0.000686338	0.209752	0.000682951
PROX1	3	0.0172422	0	1.96215	0.374907	0.000864587	0.00479849	0.000382315
OR14C36	3	0.0172927	1	2.03492	0.361512	0.000503511	0.00161617	0.000341716
PDCD10	3	0.0173409	0	1.17538	0.55561	0.000493647	0.0105188	0.00141446
NXT1	3	0.0174773	0.00491306	2.0001	0.367861	0.000573902	0.00258973	0.00248015
FYB	3	0.0175151	0	1.16224	0.559272	0.000674746	0.00724961	0.00076068
FAM227A	3	0.0175355	0	1.5289	0.465591	0.0023583	0.0013126	0.000191448
SNX19	3	0.0175874	0	1.01025	0.603431	0.000562753	0.0063202	0.00434613
TMEM216	3	0.0176474	0	1.9736	0.372767	0.000924375	0.00463634	0.000351276
KCNJ4	3	0.017665	0	1.16667	0.558035	0.000676038	0.0166327	0.000759685
ZNF285A	3	0.0176804	0	1.08303	0.581866	0.000492075	0.083688	0.00131052
RPS24	3	0.0177246	0	0.16974	0.918631	0.000595855	0.00740965	0.00181736
TDH	3	0.0177271	0	1.41726	0.492319	0.000789701	0.00288098	0.000480614
PANK1	3	0.0178091	0	1.07132	0.585284	0.00078202	0.00503895	0.000490818
POU4F3	3	0.0178568	0	1.61403	0.446189	0.000636616	0.0113919	0.00105845
USP42	3	0.0179347	0	1.07072	0.585458	0.000757353	0.0102297	0.000532644
PCAT1	3	0.0179414	0	1.94966	0.377256	0.000623195	0.00494255	0.00118818
TOMM22	3	0.0180053	0	1.26022	0.532533	0.00204577	0.00167808	0.000202338
RANBP10	3	0.018044	0	0.641649	0.725551	0.000576749	0.00590833	0.00295428
MIR4324	3	0.0180453	1	2.07056	0.355127	0.000475733	0.00259087	0.00173529
NPC1	3	0.0180633	0	1.18956	0.551684	0.000672574	0.00855596	0.000811102
OR1J4	3	0.0180904	0	0.614768	0.735368	0.000606847	0.00423698	0.00164241
C16orf86	3	0.0181256	0	1.37263	0.503427	0.000581112	0.00324891	0.00252477
APOA1	3	0.0181564	0	0.288392	0.865718	0.000602041	0.0235871	0.00171035
FLJ32810	3	0.0181654	0	1.9106	0.384697	0.000634351	0.00280257	0.00117044
FGD2	3	0.0181814	0	1.64579	0.439158	0.000603243	0.00326134	0.00159734
GDF10	3	0.0182055	0	1.5563	0.459254	0.000644846	0.0152191	0.00100292
CXXC5	3	0.0183082	0	0.886969	0.641796	0.000584646	0.00307018	0.0029621
NPS	3	0.0183099	0	1.88047	0.390536	0.000577932	0.00276153	0.00290566
FAM120AOS	3	0.0183126	0	1.59008	0.451563	0.000627702	0.0267389	0.001217
RNF19B	3	0.018423	0	1.41818	0.492092	0.000895753	0.00234988	0.000392452
PPP6C	3	0.0185361	0	1.58989	0.451605	0.000653747	0.00366362	0.00100248
GET4	3	0.0185516	0	1.19437	0.550359	0.000565341	0.0110033	0.00858141
DYRK3	3	0.0185542	0	1.14103	0.565236	0.000593266	0.00259624	0.00253544
LOC284837	3	0.0185643	0	1.82532	0.401455	0.000665449	0.00268178	0.00092337
AP3M2	3	0.0186873	0	0.0641801	0.968419	0.000589184	0.0128527	0.002688
DSG1	3	0.0187422	0	1.62641	0.443434	0.000662089	0.00326027	0.000959603
DCC	3	0.0187601	0	1.27187	0.529441	0.000678037	0.270381	0.000825655
FAM135A	3	0.0188098	0	1.34949	0.509287	0.000609051	0.00245333	0.00189807
OR1J2	3	0.0188597	0	0.638237	0.726789	0.000618597	0.00509599	0.00155695
EIF2AK1	3	0.0189042	0	1.34299	0.510943	0.000662754	0.0232509	0.000942322
ZDHHC1	3	0.018909	0	0.547898	0.760371	0.000599207	0.0056325	0.00206828
APOBEC3A	3	0.0190273	0	1.10345	0.575955	0.000570103	0.0310044	0.00800513
CCND1	3	0.0190971	0	1.57608	0.454735	0.000836744	0.00825207	0.000446224
COMMD10	3	0.0191383	0	1.75387	0.416056	0.000559357	0.00418606	0.0255193
APOC3	3	0.0191592	0	0.110344	0.946322	0.000607939	0.00774331	0.00196151
ZCCHC2	3	0.0191725	0	1.14374	0.564469	0.00075259	0.00460418	0.000592226
CCDC7	3	0.0194334	0	1.12689	0.569245	0.000728391	0.00591418	0.000666939
LRP5L	3	0.0194501	0	1.35979	0.506669	0.000614663	0.00243667	0.00195405
NOM1	3	0.019477	0	1.39556	0.49769	0.00113713	0.0168183	0.000295795
FRAS1	3	0.0196039	0	1.32934	0.514443	0.000725173	0.00364581	0.000691985
TIMM44	3	0.01963	0	1.94602	0.377943	0.000649681	0.0109856	0.00116231
KLHL32	3	0.0196625	0	1.74607	0.417682	0.00074879	0.00595532	0.000604105
DHX35	3	0.019723	0	1.12219	0.570585	0.00071753	0.00927786	0.000716043
LOC100128770	3	0.0198428	0	0.880342	0.643926	0.000581759	0.0138167	0.00555826
BAG2	3	0.0199571	0	1.23267	0.539918	0.000701657	0.00531354	0.000804764
LOC100506472	3	0.0199819	0	1.90655	0.385477	0.000655534	0.00486834	0.00109826
GLI3	3	0.020044	0	1.60801	0.447532	0.000538081	0.00411501	0.00246962
LEO1	3	0.0200546	0	1.45005	0.484313	0.000497675	0.00405053	0.00109198
HGF	3	0.0203484	0	1.47267	0.478866	0.00064236	0.00656979	0.00133959
KIAA1772	3	0.0203599	0	1.13164	0.567894	0.000645794	0.00682527	0.00134845
MIR3145	3	0.0204525	1	2.06174	0.356696	0.000525246	0.00345939	0.00120797
CCDC40	3	0.0204583	0	1.26235	0.531965	0.000713492	0.00462198	0.000784052
RAB23	3	0.0204818	0	1.40564	0.495186	0.000742317	0.0122821	0.000660468
FAT3	3	0.0205767	1	2.03551	0.361405	0.000581523	0.00480522	0.000315981
SYNE2	3	0.0205827	0	0.6086	0.73764	0.000595299	0.00932541	0.0039482
LOC100130264	3	0.0206204	0	1.28489	0.526004	0.000789768	0.00340701	0.000568353
PARD6A	3	0.0206662	0	1.48339	0.476306	0.000604838	0.00309044	0.00269068
MIR4434	3	0.0207061	0	1.66104	0.435822	0.000742071	0.00657606	0.000667953
INSM2	3	0.0207416	0	1.10401	0.575793	0.000770257	0.0158597	0.000604711
APOA4	3	0.0208007	0	0.0925889	0.954761	0.000624338	0.0086712	0.00200642
PRPF40A	3	0.0210434	0	1.05149	0.591116	0.000622327	0.0026783	0.00236331
KCTD7	3	0.0210554	0	1.48624	0.475628	0.000678971	0.0122245	0.00103966
PDE7B	3	0.0210737	0	1.2455	0.536468	0.00093867	0.00289225	0.000405938
CYB5RL	3	0.0211245	0	0.296987	0.862005	0.000617536	0.00837621	0.002341
PRPH2	3	0.0211356	0	0.530642	0.76696	0.000606389	0.0068808	0.00315575
TMEM38B	3	0.0212838	0	1.24692	0.536086	0.000703557	0.0193363	0.000880091
PSMA6	3	0.0213702	0	1.28441	0.52613	0.000714864	0.00486563	0.000837645
C15orf53	3	0.0214565	0	1.79298	0.408	0.000931653	0.00200547	0.000420796
GFOD2	3	0.0214943	0	1.7191	0.423352	0.00061569	0.00278531	0.00249375
OR4C13	3	0.0215214	0	1.29187	0.524171	0.000738809	0.00407368	0.000743583
CARD14	3	0.0215548	0	1.08811	0.580391	0.000824414	0.00505072	0.000532908
CALM1	3	0.021556	0	0.237027	0.88824	0.000620028	0.00998701	0.00246198
LYRM4	3	0.0216479	0	1.22735	0.541359	0.000757065	0.0714127	0.000672755
SCP2	3	0.0216632	1	2.0339	0.361697	0.00046269	0.00504416	0.000550429
MIR4319	3	0.0218445	0	1.50127	0.472066	0.000534813	0.00468746	0.00159284
PRR11	3	0.0218583	0	1.07475	0.584279	0.00079174	0.00834797	0.000599732
MED4	3	0.0218698	0	1.28315	0.526461	0.000774668	0.00372021	0.000647712
COL15A1	3	0.021878	0	1.89532	0.387648	0.000495533	0.00268347	0.000893088
CNR2	3	0.0218854	0	1.61149	0.446754	0.000697694	0.00341235	0.000997123
DCLK1	3	0.0219387	0	1.81115	0.404309	0.000636206	0.00212071	0.00219907
JOSD1	3	0.0220602	0	1.2229	0.542565	0.0022712	0.00182672	0.000212927
ST3GAL4	3	0.0220977	0	1.55655	0.459198	0.000657174	0.00270822	0.00156212
HIP1R	3	0.0221524	0	1.20523	0.547377	0.000801951	0.252893	0.000582971
TXNDC17	3	0.0222975	0	1.63649	0.441206	0.000717909	0.00307085	0.000899923
CHCHD6	3	0.0224582	0	0.307335	0.857557	0.000650362	0.0371606	0.00170413
FANCI	3	0.0224627	0	1.31089	0.51921	0.000798333	0.0193673	0.000599075
ANGPT2	3	0.0224654	0	1.36319	0.505811	0.000920885	0.00270877	0.000445152
UBR5	3	0.0225516	0	0.954592	0.620459	0.000610431	0.00441015	0.00570748
HAPLN1	3	0.0225588	0	1.0454	0.592918	0.000940185	0.00803593	0.000425327
C9orf156	3	0.0228734	0	1.09051	0.579694	0.000795619	0.0118238	0.000625633
CLN6	3	0.0228803	0	1.48598	0.475689	0.000699714	0.0222863	0.0010486
PAPLN	3	0.0229008	0	1.23099	0.540373	0.000758876	0.0803907	0.000725537
SNRPB	3	0.0229459	0	1.59037	0.451498	0.000774741	0.00738331	0.000670837
SLC35F3	3	0.023005	0	1.04697	0.592452	0.000660733	0.00319735	0.00168774
SF3A1	3	0.0230801	0	0.34828	0.840179	0.000621437	0.00857471	0.00402571
IKZF2	3	0.0230987	0	1.93109	0.380776	0.000591398	0.00372103	0.0648992
MND1	3	0.0231544	0	1.10208	0.576349	0.000790575	0.00664271	0.000651789
GRIP2	3	0.023181	0	1.13628	0.566578	0.000762256	0.00727332	0.000737208
PRH1	3	0.0231886	0	0.474925	0.788627	0.000662886	0.0112756	0.00161092
ZNF653	3	0.0232585	0	0.617012	0.734544	0.00064142	0.00518378	0.00218303
MIR3126	3	0.0233572	0	1.6971	0.428035	0.000685558	0.0689771	0.00124142
CYP2S1	3	0.0233738	0	0.481321	0.786108	0.000618699	0.0248654	0.00490777
GABBR2	3	0.0234332	0	1.10366	0.575896	0.000886174	0.00443986	0.000496528
LOC100240726	3	0.0234644	0	1.59221	0.451083	0.000702307	0.00771206	0.0010989
C22orf41	3	0.0236242	0	0.844041	0.655721	0.000660514	0.0056226	0.00169305
RNF212	3	0.0236744	0	1.62751	0.443191	0.000712381	0.00782557	0.00100268
ARHGEF25	3	0.023757	0	1.52337	0.466879	0.000716614	0.00413212	0.00102378
C12orf69	3	0.0239006	0	0.839848	0.657097	0.000656462	0.00478987	0.00186418
RASSF9	3	0.023959	0	1.55827	0.458803	0.000578792	0.00455267	0.00344679
ASNS	3	0.0242267	0	1.99558	0.368694	0.000732518	0.00431028	0.000903757
LIMS1	3	0.0242887	0	1.77503	0.411678	0.000921093	0.0021521	0.000483236
SLC35F5	3	0.0242942	1	2.0956	0.350708	0.000454893	0.00416943	0.000899452
TGFBR3	3	0.0243115	0	0.29938	0.860975	0.000632368	0.0387656	0.00385022
LOC100616530	3	0.0243358	0	1.9991	0.368045	0.000691311	0.00409501	0.00126303
FBXL4	3	0.0243741	0	1.9285	0.381269	0.000581146	0.00340501	0.0041897
SNORA70F	3	0.0244137	0	0.493887	0.781185	0.000640735	0.00622269	0.0028976
CALML4	3	0.0244677	0	1.35092	0.508922	0.000727386	0.0221603	0.000984388
EXD1	3	0.0244935	0	1.21865	0.543718	0.00056135	0.00988237	0.00190441
NDST4	3	0.0244969	1	2.07121	0.355012	0.000508753	0.00406464	0.00100251
FRY	3	0.0245271	0	1.96113	0.3751	0.000643736	0.00212095	0.00349053
PPP2R2A	3	0.0245938	0	1.78658	0.409308	0.000521842	0.00296201	0.00101118
LOC400655	3	0.0246532	0	1.25916	0.532816	0.000807233	0.0260998	0.000657273
MIR30B	3	0.0248405	0	1.37415	0.503045	0.00073107	0.0764523	0.000986559
CD36	3	0.0248741	0	1.77339	0.412015	0.000731002	0.00553306	0.000967437
LINC00489	3	0.0248778	0	1.715	0.424222	0.000673819	0.00326939	0.00163803
CTSK	3	0.0249031	0	1.33783	0.512263	0.000656788	0.00243495	0.00264529
SIK3	3	0.0249933	1	2.0552	0.357864	0.000532144	0.00237772	0.00100772
CRHR1	3	0.0251911	0	1.58139	0.453529	0.000288492	0.0034557	0.000143839
LANCL2	3	0.025196	0	1.06645	0.586709	0.000918159	0.00529859	0.000496915
CCDC92	3	0.0252781	0	1.76445	0.413862	0.00064035	0.00244017	0.0050278
ADORA1	3	0.0253186	0	1.58343	0.453068	0.000564637	0.0042904	0.00174903
PIGR	3	0.0254797	1	2.2661	0.32205	0.000381025	0.00283166	0.00110349
POLR2A	3	0.0255739	0	1.76581	0.413579	0.000718079	0.0393607	0.00115823
NBEAL1	3	0.0256838	0	1.1588	0.560233	0.000895176	0.0611931	0.000529864
EXT2	3	0.0257729	0	1.59936	0.449473	0.000777745	0.00709591	0.000791752
COPZ1	3	0.0259046	0	0.126195	0.938852	0.000654605	0.0278965	0.00304412
HERC3	3	0.0260081	0	1.73731	0.419515	0.000752377	0.0029306	0.000977951
FBXO38	3	0.0260269	0	0.885622	0.642229	0.000656482	0.00409884	0.00277366
SYT14L	3	0.0260564	0	1.15509	0.561275	0.000910821	0.00401786	0.000526094
ESM1	3	0.0261165	0	1.80213	0.406138	0.00066114	0.00267602	0.00244639
PCTK2	3	0.026178	0	1.42424	0.490603	0.000740187	0.0122766	0.00104411
ZNF425	3	0.0262689	0	1.96226	0.374888	0.000619453	0.0250874	0.0370376
AKR1C1	3	0.0263433	0	1.69858	0.427719	0.000608172	0.00401128	0.00554324
ELAVL3	3	0.0264402	0	1.42596	0.49018	0.000699217	0.00503461	0.00148774
MDH1	3	0.0264471	0	1.02447	0.599155	0.00173488	0.00486771	0.000260464
HLA-DQB1	3	0.0265635	0	1.71332	0.424578	0.000618373	0.0110604	0.0130256
MYCBP	3	0.0266877	0	1.99211	0.369334	0.000716463	0.00611759	0.00128606
C17orf68	3	0.0267802	0	1.92111	0.382681	0.000697883	0.00330296	0.0015445
CENPT	3	0.0267883	0	0.430503	0.806339	0.000665549	0.00635079	0.00273068
MAP2K7	3	0.0268332	0	1.64532	0.439261	0.000736293	0.0134104	0.00111445
LYAR	3	0.0270623	0	1.13688	0.56641	0.000917272	0.0352453	0.000532974
CCDC58	3	0.0271143	0	1.25454	0.534049	0.0011113	0.0531725	0.000385387
RYR3	3	0.0271337	0	1.06997	0.585677	0.00053604	0.1611	0.000954848
MMP21	3	0.0271635	0	0.117425	0.942978	0.000685736	0.00855487	0.00212189
OR2A2	3	0.0272309	0	1.61419	0.446152	0.000537983	0.00333585	0.00100768
AGRP	3	0.0272598	0.956311	2.01931	0.364344	0.000654698	0.0029346	0.00157558
DCST2	3	0.0273252	0	1.65029	0.438171	0.00105052	0.00688471	0.00041709
MIR4751	3	0.0273709	0	1.52507	0.466482	0.000584267	0.00457044	0.00217929
HEATR2	3	0.0274281	0	1.48828	0.475143	0.000638723	0.00589299	0.0249357
C10orf68	3	0.0275186	0	1.1197	0.571295	0.000951051	0.0264333	0.000503561
OSBPL2	3	0.0275462	0	1.72042	0.423073	0.000811742	0.00580768	0.000752632
KIAA0430	3	0.0275472	0	1.15382	0.56163	0.000817359	0.00645027	0.00075662
CCDC81	3	0.0277165	0	1.79473	0.407642	0.000637541	0.00540496	0.178343
CACHD1	3	0.0277699	0	1.66159	0.435703	0.000849032	0.00270004	0.000689255
ATP6V0D1	3	0.0278219	1	2.04593	0.359527	0.000613842	0.00354498	0.00129384
FER1L6-AS1	3	0.0278938	0	1.99148	0.36945	0.000639997	0.0039973	0.0150331
PRKCE	3	0.0279319	0	0.536293	0.764796	0.000676111	0.00378243	0.00316067
RRP1	3	0.0280263	1	2.12725	0.345202	0.000502258	0.00217591	0.00120158
RAD21	3	0.0280768	0	1.13493	0.566961	0.00103992	0.00369769	0.000443712
CYP2B6	3	0.0281591	0	1.13894	0.565826	0.000998245	0.00386412	0.000476708
UVRAG	3	0.0282169	0	1.21637	0.544338	0.000601458	0.0301799	0.00277185
GPX5	3	0.0282652	0	1.43238	0.48861	0.000577798	0.00481344	0.00166367
RHBDL2	3	0.0283035	0	1.6326	0.442065	0.000622941	0.0045358	0.00549739
DYNLRB2	3	0.0283528	0	1.20319	0.547938	0.0012631	0.0947468	0.000344334
MRPL33	3	0.0283662	0	1.76322	0.414115	0.000817044	0.00551776	0.000770191
AASDH	3	0.0284275	0	1.62903	0.442854	0.000905482	0.00258897	0.000596708
SRM	3	0.0284983	0	1.78299	0.410043	0.00102164	0.00562999	0.000452228
PTPLB	3	0.0285923	0	1.22842	0.541068	0.000799304	0.00670195	0.000877602
OR1Q1	3	0.0286934	0	0.210895	0.899922	0.000704056	0.00753558	0.0020142
CHRM4	3	0.0288263	0	1.11342	0.57309	0.00087626	0.00587455	0.000652017
SNAPC2	3	0.0288633	0	1.57976	0.453898	0.000760252	0.0167298	0.00112587
OSGEP	3	0.0288863	0	1.13585	0.566701	0.00125629	0.00312779	0.000355628
APBA2	3	0.0288947	0	1.08549	0.58115	0.000910472	0.0147369	0.000587377
KCNJ2-AS1	3	0.028956	0	1.67576	0.432626	0.000652103	0.00414538	0.026438
MDK	3	0.0289573	0	1.57136	0.45581	0.00088052	0.00279712	0.000656931
SLC34A1	3	0.0290438	0	1.5484	0.461071	0.000656884	0.0041186	0.00760216
SNAPIN	3	0.029143	0	1.15996	0.55991	0.000822147	0.00858518	0.000810242
CEP164	3	0.0291825	0	1.98687	0.370303	0.000758291	0.0026142	0.00122884
MRPL37	3	0.0292262	0	0.297219	0.861906	0.000714028	0.00881577	0.00187028
LINC00333	3	0.0293357	0	1.19842	0.549246	0.000552897	0.00615425	0.00102286
NARS2	3	0.0294215	0	0.0840118	0.958864	0.000702789	0.0802392	0.00221637
DOLK	3	0.0294257	0	1.3073	0.520144	0.000810566	0.0048035	0.000878999
RAET1G	3	0.0294262	0	1.86418	0.39373	0.000638337	0.00339235	0.00784097
PSME4	3	0.0294751	0	1.16333	0.558968	0.00143103	0.0251003	0.000315572
USP1	3	0.0294807	0	1.39277	0.498384	0.00071672	0.0025445	0.00198755
LRRC72	3	0.0295517	0	0.728505	0.694716	0.000730974	0.0175766	0.00156152
CACNA2D1	3	0.029596	0	1.61875	0.445136	0.000743945	0.010792	0.00134242
PLEKHA5	3	0.0296117	0	1.70583	0.426172	0.000820563	0.00284854	0.000859375
HOXA13	3	0.0296133	0	1.92463	0.382007	0.000785677	0.0026138	0.00104736
ZNF239	3	0.0296909	1	2.02801	0.362764	0.00063031	0.00477093	0.000443079
DGKB	3	0.0297413	0	1.6139	0.446218	0.000583765	0.00381104	0.00157587
ZNF786	3	0.0297569	0	1.09477	0.57846	0.000659858	0.0131954	0.0115468
TCF7	3	0.0297853	0	1.74866	0.417141	0.000708584	0.00286605	0.00196298
METTL7B	3	0.0299945	0	0.757709	0.684645	0.000735288	0.0395545	0.00155484
THAP4	3	0.0300932	0	1.14024	0.565458	0.00101656	0.00401309	0.000493278
CYP2D7P1	3	0.0301035	0	1.08757	0.580547	0.000713252	0.00394351	0.00195853
AGPAT9	3	0.0301787	0	1.21205	0.545515	0.00121528	0.00290273	0.000382368
KCNS2	3	0.0301971	0	0.440969	0.80213	0.000678995	0.00790148	0.00520822
THAP11	3	0.0302428	0	0.44864	0.799059	0.000694954	0.00609991	0.00285332
PSG3	3	0.0303283	0	0.781513	0.676545	0.000739795	0.0117335	0.0015538
FMO1	3	0.030461	1	2.1716	0.337632	0.000307338	0.00173344	0.000421922
HIST4H4	3	0.0306242	0	1.55821	0.458817	0.000604654	0.00434212	0.002096
MIR4700	3	0.0306561	0	0.690219	0.708143	0.000736409	0.00528028	0.00170827
CCDC73	3	0.0306866	0	1.43944	0.486888	0.000789191	0.00738891	0.00107315
KIAA0895L	3	0.0307496	1	2.11456	0.3474	0.000506289	0.00381179	0.0010463
FAM65A	3	0.030865	0	1.81854	0.402818	0.000701473	0.00264042	0.00260399
RABAC1	3	0.03087	0	0.805848	0.668363	0.000743178	0.0059837	0.00161277
OR13J1	3	0.0308751	0	1.23299	0.539834	0.000619387	0.0183128	0.0027256
NR3C2	3	0.0308767	0	1.64311	0.439747	0.000662524	0.0062877	0.0240309
IFNW1	3	0.030923	0	1.19705	0.549622	0.000849209	0.0774285	0.000788793
SKA2	3	0.030932	0	1.83554	0.399408	0.000912675	0.00239549	0.000655031
CYFIP2	3	0.0310451	0	1.47628	0.478001	0.000612135	0.0050036	0.00231104
ASTN1	3	0.031104	0	1.45296	0.483608	0.000973993	0.00285741	0.000560729
VAMP2	3	0.0311253	0	1.94975	0.37724	0.000686892	0.00267249	0.00397118
ZMIZ1	3	0.0312326	0	0.469456	0.790786	0.000690258	0.00834553	0.00414601
ALDH1L1-AS1	3	0.0312573	0	1.67256	0.43332	0.000956571	0.0063587	0.000567045
ERVK13-1	3	0.0313416	0	1.72006	0.423149	0.000664224	0.00670942	0.0434976
PCDH15	3	0.0313685	0	1.03787	0.595154	0.00117279	0.00532669	0.000409744
SLC22A6	3	0.0315623	0	1.41618	0.492585	0.00060861	0.00524814	0.00198141
SLC35G6	3	0.0315823	0	0.882654	0.643182	0.000753775	0.0209515	0.00152077
SNIP	3	0.0316546	0	1.20381	0.547766	0.000945096	0.084519	0.000598169
MIOS	3	0.0316546	1	2.03606	0.361305	0.00121465	0.00162498	0.000344541
ARHGAP42	3	0.0317363	0	1.69799	0.427844	0.000688822	0.00300372	0.00451181
CYP2A13	3	0.0317414	0	1.06734	0.586449	0.00110669	0.004685	0.000450296
ACD	3	0.0317459	0	1.10063	0.576767	0.00070712	0.00352722	0.00279713
RLTPR	3	0.0317459	0	1.10063	0.576767	0.00070712	0.00352722	0.00279713
DHX40	3	0.0317504	0.780699	2.01574	0.364996	0.00107748	0.00175163	0.000389466
OR1B1	3	0.0317911	0	0.885014	0.642424	0.000755399	0.00784831	0.00155057
C8orf84	3	0.0318	0	1.14296	0.564689	0.000865619	0.0079437	0.000781698
RBP2	3	0.0318088	0	1.23197	0.540107	0.000827555	0.013693	0.000921466
PPAT	3	0.0318225	0	1.0622	0.587957	0.00101502	0.0106439	0.000520173
SLC27A3	3	0.0318376	0	1.88795	0.389077	0.000928136	0.00486202	0.000621219
DDX17	3	0.0318506	0	1.09177	0.579328	0.00111581	0.00422357	0.000446666
MIR711	3	0.0319987	0	1.79975	0.406621	0.000797879	0.00534187	0.00106986
CLOCK	3	0.0320509	0	1.82863	0.400791	0.000827646	0.00273244	0.000966647
TMEM100	3	0.0320677	0	1.28757	0.5253	0.00114475	0.0028837	0.000435433
KIF15	3	0.0321069	0	1.03031	0.597409	0.00139069	0.0046884	0.000345772
CH25H	3	0.0321214	0	1.17262	0.556377	0.000730636	0.00263599	0.00235877
LOC100500938	3	0.0321517	0	0.208383	0.901053	0.000701047	0.0108513	0.00418637
SLC51A	3	0.0322086	0	1.76373	0.414011	0.000661109	0.0084964	0.0107974
APOBEC3B	3	0.0322221	0	0.18952	0.909591	0.000700748	0.0212601	0.00421289
VSTM2B	3	0.0322296	0	1.97642	0.372243	0.000768533	0.00431774	0.00134306
PHYHD1	3	0.0325071	0	1.49969	0.472439	0.000853705	0.00343511	0.000867083
SMARCA2	3	0.0325601	0	1.02248	0.59975	0.000692425	0.00411216	0.00785077
MIR3185	3	0.0325911	0	1.34243	0.511087	0.000845451	0.00447906	0.000899049
AKR1CL1	3	0.0326359	0	1.20779	0.546679	0.00120953	0.00305923	0.000410206
DDHD1	3	0.0326705	0	0.859998	0.65051	0.000700711	0.00466612	0.00418105
SLC29A2	3	0.0327123	0	0.715784	0.699149	0.000696516	0.0051125	0.00644642
C8orf71	3	0.0327507	0	1.68308	0.431046	0.000862154	0.00288842	0.000851893
GPX6	3	0.0327563	0	1.37669	0.502406	0.000613612	0.00599111	0.00174125
GPAT2	3	0.0327931	0	1.2508	0.535046	0.000944619	0.00387966	0.000639758
TFAP2B	3	0.032826	0	1.42822	0.489629	0.000930499	0.0103662	0.000648164
ZNF451	3	0.0329352	0	1.33763	0.512316	0.000829729	0.0711122	0.000966542
UBD	3	0.0329852	1	2.04366	0.359935	0.00065572	0.00370367	0.00127763
ITGA4	3	0.0329941	0	1.49838	0.472749	0.000919923	0.0084883	0.000671957
PLOD2	3	0.0330375	0	1.95732	0.375815	0.000688069	0.00313274	0.00771006
LOC400684	3	0.0330414	0	1.6537	0.437425	0.000770994	0.00593749	0.00142838
LRRC3B	3	0.0330599	0	1.64759	0.438763	0.000751305	0.0034307	0.00170812
MCFD2	3	0.0330944	0	1.19945	0.548961	0.000852572	0.00926192	0.000883969
RTF1	3	0.0331887	0	1.39596	0.497589	0.000582879	0.00575245	0.00107872
UGGT2	3	0.0332412	0	1.31212	0.518891	0.000859905	0.00459525	0.000872113
PPFIBP1	3	0.0333527	0	1.39051	0.498948	0.000831849	0.00504345	0.00100596
GNAL	3	0.03337	0	1.09166	0.579361	0.00092861	0.00942683	0.000677554
ZSCAN5B	3	0.033438	0	1.81077	0.404386	0.000725674	0.00265018	0.00252654
C8orf42	3	0.0334544	0	1.20677	0.546957	0.000861481	0.00701741	0.000869388
SPAG1	3	0.0334699	0	1.11975	0.571281	0.0010167	0.0282933	0.000546584
C3orf80	3	0.033487	0	1.07773	0.583411	0.00103257	0.0135722	0.000531656
LOC100507362	3	0.033488	0	1.09944	0.577112	0.00098259	0.0197679	0.000588902
OR10S1	3	0.0335064	0	1.21408	0.54496	0.000730844	0.00335648	0.00239021
LOC646813	3	0.0335233	0	1.27461	0.528716	0.00106438	0.00323308	0.000510335
RCVRN	3	0.0335409	0	1.65747	0.436602	0.000642554	0.00407848	0.00279758
OR51F1	3	0.0337252	0	1.83964	0.39859	0.000875086	0.00490291	0.000805266
PSG5	3	0.0337387	0	0.624847	0.731672	0.000764369	0.0520472	0.0016775
VDAC1	3	0.0337676	0	1.67378	0.433056	0.000667564	0.00837213	0.00925147
KRTAP25-1	3	0.0337785	0	1.43705	0.48747	0.000766289	0.00465011	0.00158824
ZNF663	3	0.0337854	0	0.683848	0.710402	0.000768778	0.022784	0.00162843
TPBGL	3	0.0339134	0	1.64545	0.439232	0.000623587	0.00390457	0.00200507
FAHD2CP	3	0.0339611	0	1.63867	0.440724	0.000830624	0.00336614	0.00106761
FNIP1	3	0.0339641	0	1.22403	0.542257	0.000881096	0.00533806	0.000826481
OVOL3	3	0.0340067	0	1.21764	0.543993	0.000691253	0.00717238	0.0253194
POLR2I	3	0.0340067	0	1.21764	0.543993	0.000691253	0.00717238	0.0253194
OR4D1	3	0.0340545	0	1.29871	0.522383	0.000866758	0.0285684	0.000861437
PEX5	3	0.034079	0	1.18979	0.551621	0.000912304	0.00512156	0.000741383
ZC3H6	3	0.034225	0	1.26732	0.530645	0.000787415	0.00800119	0.00144257
SAMD7	3	0.0342523	0	1.72801	0.421472	0.000882256	0.00565886	0.000805006
CROT	3	0.0343588	0	1.61972	0.44492	0.000671565	0.0102329	0.00730203
KLHL25	3	0.0344284	0	1.88167	0.390303	0.000651427	0.00348422	0.00372412
MKRN7P	3	0.0344682	0	1.84933	0.396664	0.00080772	0.025018	0.00123625
PART1	3	0.0345547	0	1.75321	0.416193	0.000637585	0.00368198	0.00247879
TEP1	3	0.0345966	0	1.29347	0.523754	0.0012653	0.0254269	0.000400451
UBE2E1	3	0.0346451	0	1.95842	0.375608	0.00094125	0.00232844	0.000707675
MIR4696	3	0.0346729	0	1.94398	0.378329	0.000807804	0.0181344	0.00125767
RAB3A	3	0.0347162	0	1.09809	0.5775	0.00138587	0.014832	0.000365452
MPV17L2	3	0.0347162	0	1.09809	0.5775	0.00138587	0.014832	0.000365452
TGFBR3L	3	0.0347335	0	1.76231	0.414303	0.000810085	0.012785	0.0012184
MRE11A	3	0.0347668	0	1.53103	0.465095	0.0006146	0.0046768	0.00143744
RBP1	3	0.0347685	0	1.14847	0.563136	0.000894879	0.0137128	0.000805704
SPAG9	3	0.0347789	0	1.5275	0.465915	0.000879617	0.00333044	0.000877288
C8orf37	3	0.0348307	0	1.35369	0.508217	0.000877793	0.00424261	0.000880409
PTPRK	3	0.034861	0	0.921227	0.630897	0.000760343	0.00482527	0.00190897
PROS1	3	0.0349436	0	1.1155	0.572496	0.000946294	0.0201849	0.000684022
PSD4	3	0.0350134	0	0.0860332	0.957895	0.000737806	0.0208732	0.00290119
TXNDC16	3	0.0352646	0	1.64559	0.439202	0.000877109	0.00304832	0.000913082
RNF144B	3	0.0352885	1	2.08962	0.351759	0.000486157	0.00180774	0.000432626
TGM2	3	0.0353863	0	1.23018	0.540591	0.000868902	0.0179979	0.000925581
BCCIP	3	0.0353884	0	1.95597	0.376068	0.000682048	0.00352592	0.0148753
LMAN2	3	0.0354302	0	1.85407	0.395725	0.000681651	0.00349407	0.00710431
COBLL1	3	0.0354452	1	2.0332	0.361824	0.000627462	0.00299005	0.00592417
OR51L1	3	0.0354587	0	1.91909	0.383067	0.000523186	0.00336793	0.000550179
LOC728819	3	0.0354865	0	1.90684	0.38542	0.000953391	0.00238466	0.000706675
ZCCHC24	3	0.0355033	0	1.94477	0.378179	0.0006948	0.00331496	0.02372
FAM3C	3	0.0355957	0	1.12759	0.569046	0.00103115	0.00469205	0.000577634
POLR2K	3	0.035605	0	1.48586	0.475718	0.00110701	0.00919536	0.000495093
C6orf222	3	0.0356131	0	1.70624	0.426084	0.000831897	0.00350917	0.00118121
GC	3	0.0356154	0	1.53145	0.464996	0.000798344	0.00368661	0.00152009
ZNF485	3	0.0356236	0	1.32924	0.51447	0.000935174	0.00381862	0.000741167
CNFN	3	0.0356382	1	2.0223	0.3638	0.000737314	0.0024589	0.00154748
TSNAXIP1	3	0.0356641	0	1.24343	0.537021	0.000726269	0.00343519	0.0039439
RAD54L	3	0.035747	0	1.2736	0.528983	0.000906815	0.00455779	0.000819392
ACAN	3	0.0357675	0	1.43774	0.487303	0.000846962	0.0226835	0.0010442
C1QB	3	0.0357786	0	1.75431	0.415964	0.000703613	0.00392767	0.0131164
CEP128	3	0.0358261	0	1.67022	0.433826	0.000924814	0.00611195	0.000744602
ZNF25	3	0.0360026	0	1.41484	0.492915	0.00111241	0.0112481	0.000497337
SREBF1	3	0.036023	0	1.2125	0.545392	0.000638287	0.0105839	0.00197886
QSER1	3	0.0360249	0.486411	2.00978	0.366086	0.000776691	0.00257932	0.00126615
TAS2R10	3	0.0360328	0	0.721591	0.697122	0.000716139	0.00782207	0.00915927
OSBPL1A	3	0.0360556	0	1.44599	0.485296	0.000674177	0.0104115	0.00463355
LINC00636	3	0.036155	0	1.7959	0.407403	0.00119312	0.00542872	0.000445957
KRTAP5-3	3	0.0362237	0.739014	2.01489	0.365151	0.00199526	0.00411447	0.000344271
ZNF3	3	0.0362883	0	1.5792	0.454025	0.000885509	0.00326588	0.000926707
ADCYAP1R1	3	0.0363026	0	1.04006	0.594502	0.000762033	0.00383974	0.00218927
GTPBP5	3	0.0363244	0	1.44562	0.485387	0.000975734	0.00316749	0.000680649
KRTAP5-11	3	0.036329	0	1.03502	0.596001	0.00195714	0.00366403	0.000293325
BEND5	3	0.036383	0	0.898573	0.638083	0.000781497	0.00613351	0.00177506
PPARA	3	0.036492	0	1.3786	0.501928	0.000651883	0.00638173	0.00227556
OR52J3	3	0.0365065	0	1.17007	0.557087	0.000538309	0.013854	0.000606362
C6orf208	3	0.0365931	0	1.50084	0.472168	0.000900156	0.00344753	0.000882658
MIR1283-1	3	0.0366077	0	0.989851	0.609616	0.00071115	0.0394764	0.017402
KCNK16	3	0.0367253	0.431264	2.00866	0.366289	0.00078231	0.00432606	0.00078207
BLM	3	0.0367483	0	0.469703	0.790688	0.000777563	0.0102378	0.00195819
FAM19A4	3	0.0367631	1	2.24405	0.32562	0.000251	0.00110174	0.000211178
LOC284757	3	0.0368523	0	1.52398	0.466737	0.000757478	0.00233938	0.00318404
ST6GAL1	3	0.036869	0	1.1332	0.567452	0.00101492	0.0382344	0.000616524
PSEN1	3	0.0368802	0	1.12104	0.570913	0.000945662	0.0145645	0.000743754
LOC100505876	3	0.0368909	0	1.27867	0.527644	0.000801707	0.00767134	0.00153281
AMOTL2	3	0.0369464	0	1.9738	0.37273	0.00112482	0.00451583	0.000497544
SNORD46	3	0.0370179	0	1.65029	0.438171	0.0009469	0.00283152	0.000764625
ACP5	3	0.0370394	0	1.73722	0.419534	0.000701084	0.0337443	0.0201579
ZNF767	3	0.0370806	0	1.16984	0.557149	0.000644497	0.0177106	0.00194753
KRCC1	3	0.0370866	0	1.37179	0.503638	0.000599895	0.0060942	0.00102616
DPP4	3	0.0372921	0	1.53278	0.464687	0.000869656	0.00386465	0.00105222
LINC00521	3	0.0372922	0	0.41851	0.811188	0.000783364	0.0140609	0.00194941
MIR4491	3	0.0373445	0	1.78208	0.410229	0.000838416	0.0101005	0.00124225
SLC29A3	3	0.0374305	0.244273	2.0049	0.36698	0.000754907	0.00255625	0.00221367
ZNF398	3	0.0374625	0	1.75712	0.41538	0.000652944	0.00371026	0.00200539
ZBTB4	3	0.0375212	0	1.94133	0.378831	0.000829464	0.01128	0.00129956
TOP1P1	3	0.0376432	0	1.33514	0.512954	0.00100778	0.0146759	0.000639499
CTXN1	3	0.0377037	0	1.76294	0.414173	0.000842211	0.0162065	0.00123483
UBR4	3	0.0377177	0	1.04499	0.593039	0.00116314	0.00704284	0.000491731
PRKCZ	3	0.0377277	0	0.353073	0.838168	0.000736212	0.0269632	0.00596876
GDF6	3	0.0377605	0	1.41292	0.493388	0.000949823	0.00351981	0.000777094
RG9MTD2	3	0.0377744	0	1.18522	0.552884	0.00100115	0.15645	0.000656119
LOC100506274	3	0.0378141	0	1.50644	0.470849	0.000870913	0.00421846	0.00107532
C1orf128	3	0.0378583	0	0.980393	0.612506	0.000795265	0.00575101	0.00176792
ARHGAP15	3	0.0378603	0	0.0112406	0.994395	0.000769291	0.0232255	0.00263502
HSPG2	3	0.0378659	0	1.11465	0.572739	0.000790889	0.00452922	0.00183542
PLAT	3	0.0378707	0	0.514604	0.773135	0.000795788	0.00598139	0.0018971
DPY19L1P1	3	0.0378941	0	1.49584	0.47335	0.000595133	0.00366516	0.000983327
AGBL1	3	0.0379399	0	1.0326	0.596726	0.000805268	0.00380351	0.00176192
ARID5B	3	0.0379874	0	1.72375	0.42237	0.000843823	0.0110803	0.00121811
RGPD3	3	0.0381282	0	0.841347	0.656604	0.000806629	0.00478354	0.00174949
TBCB	3	0.038154	0	1.67657	0.432452	0.000720143	0.00406466	0.180711
SLC2A9	3	0.0381633	0	1.34037	0.511614	0.000977606	0.0140905	0.000704237
CPSF6	3	0.0382688	0	1.64204	0.439982	0.000740777	0.00297632	0.00466989
FAM82A1	3	0.0382926	0	1.84833	0.396863	0.000683234	0.00365708	0.00448541
TAB2	3	0.0383082	0	1.35532	0.507804	0.000673351	0.0087356	0.00309182
CFHR5	3	0.0383897	0	1.78031	0.410592	0.000795443	0.00314056	0.00180092
IRF8	3	0.0384225	0	1.35202	0.508642	0.000896421	0.00499813	0.00097607
GABRA5	3	0.0385116	0	1.19706	0.54962	0.000772456	0.00260194	0.00309457
RAET1E	3	0.0385255	0	1.35158	0.508755	0.000758007	0.00311237	0.00317613
PSMD8	3	0.0386148	0	1.35493	0.507903	0.000662871	0.00665571	0.00235354
MIR520A	3	0.0386269	0	1.98245	0.371121	0.000708332	0.0117535	0.0145848
S100A1	3	0.0388034	0	1.16305	0.559045	0.000941493	0.0074898	0.000824422
ACSL3	3	0.0388361	0	0.505228	0.776768	0.000796995	0.00460033	0.00210271
C19orf69	3	0.0388431	0	1.70367	0.426632	0.000704784	0.00572862	0.00725202
EXO1	3	0.0389041	0	1.58498	0.452715	0.00069995	0.121073	0.00640421
SLC47A2	3	0.0389474	0	1.2515	0.534859	0.000901473	0.0105608	0.0009687
SLCO3A1	3	0.0389745	0	1.33491	0.513012	0.000583868	0.00414874	0.000832012
KCNH7	3	0.0390018	0	1.40971	0.49418	0.00125023	0.0115749	0.000451156
ELAVL1	3	0.0390248	0	1.75258	0.416325	0.000855608	0.0118115	0.00124166
TMEM102	3	0.0390353	0	0.514444	0.773197	0.000804047	0.00539608	0.00196051
NUP188	3	0.0390546	0	1.33694	0.512491	0.000899366	0.0055575	0.000993147
S100A13	3	0.0390791	0	1.17996	0.554338	0.000944124	0.0360918	0.000818197
CACNG4	3	0.039082	0	0.177806	0.914934	0.000762219	0.00718517	0.00389867
MIR520F	3	0.0390936	0	0.813314	0.665872	0.000740493	0.00648949	0.00686349
SIGLEC17P	3	0.0391333	0	1.98898	0.369913	0.000824439	0.00407306	0.0014878
ATAD3A	3	0.0391721	0	0.918356	0.631803	0.000802661	0.00330262	0.00207453
MRPL17	3	0.0391752	0	1.23995	0.537958	0.00113947	0.0335604	0.000524151
PON1	3	0.0393436	0	1.54436	0.462004	0.0011341	0.00784491	0.000527637
DTX3	3	0.0393548	0	1.59964	0.44941	0.000874388	0.00410279	0.00115839
LRRC49	3	0.0393696	0	1.65321	0.437533	0.00122475	0.00230325	0.0004827
TRAF1	3	0.0393885	0	1.9427	0.378572	0.00115842	0.00463698	0.00050675
PLIN1	3	0.0394007	0	1.10396	0.57581	0.00113168	0.00478746	0.000542231
GPSM3	3	0.0394331	0	1.03616	0.595664	0.00140308	0.00814799	0.000400376
NSMCE4A	3	0.0394563	0	1.59208	0.451111	0.000903706	0.00339851	0.00100819
PCDH9	3	0.0394691	0	1.1839	0.553247	0.000656798	0.012979	0.00188156
AATF	3	0.0394739	0	1.48067	0.476955	0.000876084	0.0074295	0.00113826
DKFZP434I0714	3	0.0394814	0	0.973278	0.614689	0.000827505	0.00721768	0.0015995
FAM18B2	3	0.0394951	0	1.47387	0.478579	0.000841398	0.0190662	0.0014085
MTUS1	3	0.0395118	0	1.94241	0.378626	0.00084676	0.0145868	0.00132969
MLKL	3	0.0395251	0	1.97877	0.371805	0.000718023	0.00351198	0.0489103
TAS2R9	3	0.0395664	0	1.11503	0.57263	0.000730966	0.0104405	0.040275
C20orf71	3	0.0397244	0	0.889033	0.641134	0.000782632	0.00400536	0.00251219
NET1	3	0.0398365	0	1.26645	0.530876	0.000908735	0.0243109	0.000975423
ADAP1	3	0.039933	0	1.79699	0.407182	0.000702541	0.0036615	0.00446255
TEX21P	3	0.0400384	0	1.71961	0.423245	0.000723057	0.0109166	0.0179194
UQCRH	3	0.0400773	0	1.21221	0.545472	0.000925468	0.010519	0.000924956
FYCO1	3	0.0401106	0	1.75355	0.416122	0.000557963	0.00387773	0.000616781
LOC100190940	3	0.0401151	0	1.95959	0.375387	0.000773173	0.0021399	0.00430198
PKIA	3	0.0401241	0	1.14294	0.564693	0.000965834	0.00832391	0.000802696
C7orf29	3	0.0401331	0	0.0622776	0.969341	0.000791834	0.0102034	0.00255795
PAICS	3	0.0401953	0	1.84799	0.39693	0.000968867	0.0048762	0.000773188
ALG12	3	0.0403395	0	1.31583	0.517929	0.000952622	0.018378	0.000832376
LOC285456	3	0.0403873	0	1.90103	0.386542	0.000791072	0.00211165	0.0030473
VTA1	3	0.0404577	0	0.725132	0.695889	0.000828565	0.00772032	0.00172001
IL1RN	3	0.0404697	0	1.81675	0.403179	0.00106273	0.00515574	0.000616781
DEFB116	3	0.0404758	0	1.66989	0.433899	0.000871299	0.0141977	0.00120869
SLC35G1	3	0.0404912	0	1.06136	0.588206	0.000819114	0.00320011	0.00197891
NUTF2	3	0.0404927	0	0.903126	0.636632	0.000756521	0.00469928	0.00532859
MYLK-AS1	3	0.0405682	0	1.28353	0.526362	0.000837998	0.00990622	0.00152767
MAGOHB	3	0.0406248	0	1.19574	0.549981	0.000669848	0.0152665	0.00207832
DLGAP5	3	0.0408083	0	1.5424	0.462458	0.000708832	0.00699333	0.00484588
LBR	3	0.0408232	0	1.48611	0.475659	0.000683529	0.00532258	0.00275049
RNU6-72	3	0.0410163	0	1.06422	0.587365	0.00114901	0.0113949	0.000547703
KIAA0087	3	0.0410496	1	2.05586	0.357747	0.000594075	0.00226505	0.000788464
HRCT1	3	0.0410577	0	1.3864	0.499973	0.000703269	0.146313	0.00411703
TM4SF4	3	0.0410714	0	1.06834	0.586156	0.00115622	0.00591447	0.000545403
SCN11A	3	0.0410851	0	1.52168	0.467273	0.000888776	0.00731102	0.00116765
MRPS23	3	0.0413773	0	1.66915	0.43406	0.000853202	0.00354467	0.0015433
ULBP2	3	0.0414574	0	0.777247	0.677989	0.000780885	0.00336251	0.00430077
ABCC11	3	0.0415059	0	1.07493	0.584228	0.00150406	0.0123151	0.000388235
MAGI1-AS1	3	0.0415783	0	0.574683	0.750255	0.000834222	0.0142378	0.0017774
MIR4782	3	0.0416287	0	1.30055	0.521903	0.000743642	0.00706223	0.362845
LINC00439	3	0.0416358	0	1.57056	0.455991	0.000838459	0.00276466	0.0018212
SRP72	3	0.0416441	0	1.73141	0.420755	0.0010782	0.0056606	0.000620902
CHRNB1	3	0.0416776	0	0.302622	0.85958	0.000823491	0.0148293	0.00200372
MAP2K6	3	0.0419302	0	1.12843	0.568807	0.000997934	0.0141808	0.000777658
HS3ST1	3	0.0419633	0	0.939783	0.62507	0.000802	0.00290588	0.00303543
CRB1	3	0.0419648	0	0.509686	0.775038	0.000835038	0.0160222	0.00182224
RASSF2	3	0.0419711	0	1.82365	0.40179	0.000871263	0.00601025	0.00138195
PRMT7	3	0.0420146	1	2.95127	0.228634	0.000263507	0.0015201	0.000828752
FGF11	3	0.04205	0	0.674253	0.713819	0.000836808	0.00543088	0.0018549
POLE2	3	0.0421375	0	0.043572	0.97845	0.000787346	0.0463224	0.00367836
APOBEC3D	3	0.0421417	0	0.842286	0.656296	0.000845989	0.00643923	0.00170292
ANKRD29	3	0.0421875	0	1.11587	0.57239	0.00108468	0.00553343	0.000640301
GVIN1	3	0.0422163	0	1.14202	0.564955	0.00101912	0.0062609	0.000746564
MIR548T	3	0.0422712	0	1.71622	0.423962	0.000853418	0.00290123	0.00167507
CEP250	3	0.042315	0	1.46984	0.479545	0.000914818	0.0141932	0.00106264
GAPDH	3	0.0423307	0	0.433514	0.805126	0.000766881	0.0233198	0.0075645
RPS8	3	0.0423618	0	1.92183	0.382543	0.000873994	0.00886611	0.00133109
RIN1	3	0.0424658	0	0.214024	0.898515	0.000777599	0.120242	0.00501578
LCP2	3	0.0425596	1	2.02294	0.363683	0.000724777	0.00445529	0.000654905
S100A16	3	0.0426943	0	1.15864	0.560279	0.000980038	0.0118421	0.000849047
RPS6KA2-IT1	3	0.04272	0	0.182049	0.912995	0.000798087	0.00597758	0.00344406
CYP7B1	3	0.0427259	0	1.15237	0.562038	0.000985584	0.0136582	0.000833884
ARC	3	0.042751	0	1.86435	0.393696	0.00109834	0.00488961	0.00061582
LOC492303	3	0.0428231	0	1.54214	0.462518	0.000903451	0.00895041	0.00118672
MIR515-2	3	0.0428852	0	1.59219	0.451088	0.000745953	0.00726892	0.0866398
MIR4453	3	0.0428968	0	0.640794	0.725861	0.000846988	0.00830988	0.00178604
HPD	3	0.0429017	0	0.803502	0.669147	0.000839172	0.00387868	0.00199479
RNF5	3	0.0430279	0	1.95752	0.375778	0.00124227	0.00211683	0.000518419
TTLL7	3	0.0431224	0	1.82359	0.401802	0.00127048	0.00216629	0.000502348
EVL	3	0.0431347	0.379785	2.00762	0.36648	0.000754445	0.00261833	0.00484447
WSCD2	3	0.0431809	0	1.63012	0.442612	0.000727622	0.00555546	0.00525021
TMEM20	3	0.0431948	0	0.723716	0.696381	0.000851124	0.00667663	0.00177394
LOC285205	3	0.0432126	0.994917	2.0201	0.364201	0.0010742	0.00439446	0.000435917
NVL	3	0.043225	0	0.178415	0.914656	0.000808052	0.00579751	0.00309198
SPDYE4	3	0.0432386	0	1.99925	0.368018	0.000949172	0.00413904	0.000938321
GTPBP1	3	0.0432544	0	1.15172	0.56222	0.00282542	0.00250622	0.000275949
RGS14	3	0.0433085	0	1.18777	0.552178	0.000753354	0.0345139	0.171702
FAT4	3	0.0433801	0.0444093	2.00089	0.367716	0.000754553	0.00327491	0.0164544
GATSL3	3	0.0434278	0	1.05584	0.589832	0.000839463	0.00307292	0.00212649
CDC42	3	0.0434616	0	1.89103	0.388479	0.000888194	0.011656	0.00134535
SCAI	3	0.0434736	0	1.79055	0.408495	0.0008457	0.00235871	0.00204452
SETDB1	3	0.0434766	0	1.16119	0.559565	0.000758676	0.00757278	0.0755208
S100A14	3	0.0435021	0	1.17022	0.557046	0.00098246	0.0107404	0.000871531
PAFAH1B2	3	0.0435027	0	1.91468	0.383913	0.000888285	0.00393361	0.00138546
DEFB118	3	0.0435711	0	1.64722	0.438844	0.000882158	0.0598418	0.00139389
AP2S1	3	0.0435942	0	1.81175	0.404188	0.000754815	0.00410511	0.0318156
ADIPOQ	3	0.0439945	0	1.36886	0.504377	0.00117165	0.00315224	0.000582602
NOP2	3	0.0440467	0	1.41847	0.492021	0.00096294	0.0118054	0.000938702
FHIT	3	0.0442152	0	1.85264	0.396009	0.000746892	0.0567512	0.0115652
LOC339568	3	0.0442333	0	1.03539	0.595891	0.00149156	0.00570627	0.000414594
B3GNT1	3	0.0442412	0	0.245675	0.884407	0.000788971	0.0172768	0.00566545
DLL1	3	0.0442718	0	1.07487	0.584246	0.00111611	0.00980328	0.000637239
RABL2A	3	0.044286	0	1.35353	0.508258	0.000789439	0.00283652	0.00705342
C2orf71	3	0.0442982	0	1.86179	0.394201	0.000677637	0.00347665	0.00156705
KIF7	3	0.0445855	0	1.41981	0.491692	0.00108598	0.0101761	0.000673354
C18orf26	3	0.0445915	0	1.87525	0.391557	0.00100711	0.00257334	0.000866392
PPP1R21	3	0.0446105	0	1.56723	0.456753	0.00108981	0.00288435	0.000693157
LINC00652	3	0.0446117	0	0.805322	0.668539	0.000859807	0.0115589	0.00175457
AXL	3	0.0446337	0	1.89728	0.387268	0.000705444	0.00332501	0.0027441
DHX9	3	0.0446731	0	1.99123	0.369496	0.000972733	0.00415419	0.000914297
LOC100289230	3	0.0446807	0	0.452399	0.797559	0.000811951	0.00579225	0.00313954
C16orf48	3	0.0447275	0	0.420031	0.810572	0.000796678	0.00743513	0.0044786
CMIP	3	0.0447403	0	0.769093	0.680759	0.000778172	0.0070285	0.0129801
SLC6A4	3	0.0448037	0	1.31029	0.519367	0.00100294	0.00448614	0.000870036
TRAM2	3	0.0448941	0	1.74347	0.418224	0.00104899	0.00545633	0.000735961
OR2A42	3	0.0449184	0	1.63832	0.440802	0.000755037	0.347913	0.0160403
MAP3K14	3	0.0449652	0	1.94408	0.378311	0.000896797	0.00326046	0.00145534
LRP2BP	3	0.0450054	0	1.84341	0.397841	0.000908882	0.00605456	0.00131905
LOXL2	3	0.0450112	0	1.97593	0.372333	0.00075329	0.00348848	0.0225833
CHD4	3	0.0450235	0	1.23719	0.5387	0.00106902	0.0315068	0.000713429
NCRNA00203	3	0.0450561	0	1.90735	0.385323	0.000748209	0.020917	0.00919349
CDR2	3	0.0451045	0	1.43058	0.489051	0.000891698	0.0114715	0.00146374
OR52E2	3	0.0452632	0	1.2638	0.531581	0.000579476	0.00400846	0.00064104
C10orf113	3	0.045295	0	1.43231	0.488628	0.000993708	0.0102075	0.000884773
SCAND3	3	0.0453069	0	0.659961	0.718938	0.00083663	0.00515929	0.00233301
NFE2L2	3	0.0454538	0	1.41066	0.493946	0.00100264	0.0110263	0.000864986
KCTD19	3	0.045498	1	2.58278	0.274888	0.000337158	0.00258923	0.00102595
PRMT6	3	0.0455258	0	1.69407	0.428683	0.00102172	0.00286932	0.000854569
SELENBP1	3	0.0455814	0	1.80473	0.405609	0.000954751	0.00500751	0.00102576
LCOR	3	0.0456724	0	1.98359	0.370911	0.000675715	0.00291662	0.00155607
C4orf43	3	0.0456862	0.671557	2.01352	0.365401	0.000718643	0.00332247	0.0425167
KHDC1	3	0.045699	0	1.11055	0.573913	0.00123125	0.0267109	0.000547321
C14orf39	3	0.0457099	0	1.61518	0.445931	0.000781407	0.00345144	0.0096366
G3BP2	3	0.0457373	0	1.99219	0.369319	0.000757784	0.00305618	0.00828161
ZBBX	3	0.0457611	0	1.6121	0.446619	0.00158257	0.00696544	0.000395989
MAP3K7	3	0.0458013	0	1.28781	0.525237	0.000886345	0.00428605	0.00164363
ATP1A3	3	0.0458542	0	0.681022	0.711407	0.000863084	0.00440903	0.00203196
KIF26B	3	0.045864	0	1.3078	0.520014	0.000970411	0.0066118	0.00101667
SMG8	3	0.045884	0	1.66246	0.435514	0.00108988	0.00610098	0.000691547
AIMP2	3	0.0460631	0	1.88183	0.39027	0.00090805	0.0251665	0.00136817
C17orf74	3	0.0460654	0	0.165404	0.920625	0.000838442	0.00628592	0.00275985
GNPNAT1	3	0.0460759	0	1.79534	0.407519	0.00100572	0.00505667	0.000867812
PRRT1	3	0.0460938	0	1.57277	0.455488	0.00119601	0.00697733	0.000574819
KHDC1L	3	0.0461114	0	1.37765	0.502165	0.00129805	0.00292991	0.000518285
LRRC8E	3	0.0461345	0	1.91511	0.38383	0.00090416	0.00516073	0.00137254
COMMD2	3	0.0461722	0	1.00898	0.603812	0.000811755	0.00307824	0.00525677
C7orf4	3	0.0461897	0	1.46822	0.479933	0.000739934	0.0133352	0.00432796
HOXA10	3	0.0463414	0	1.11086	0.573825	0.000847615	0.00273868	0.0026792
HOXA9	3	0.0463738	0	1.43554	0.487838	0.000866052	0.00260975	0.00215381
ZCCHC6	3	0.0464104	0	1.12458	0.569902	0.00107478	0.00708761	0.000747805
LOC441455	3	0.0465144	0	1.32711	0.515016	0.000988934	0.00514587	0.000978746
LEKR1	3	0.0465707	0	0.0959907	0.953138	0.000848121	0.0973251	0.00244318
BMP4	3	0.0466188	0	0.331938	0.847072	0.000841172	0.00775601	0.00258309
ZSCAN21	3	0.0466334	0	1.89698	0.387326	0.00091726	0.00358373	0.00141033
KDELR3	3	0.0466899	0	1.17708	0.555137	0.00118622	0.0043312	0.000608391
C5orf58	3	0.0466907	0	0.914094	0.633151	0.000852237	0.0043784	0.00220208
LINC00488	3	0.0467167	0	1.21252	0.545386	0.000882461	0.0033918	0.00184779
GALP	3	0.04678	0	1.75672	0.415463	0.00081175	0.00269951	0.00404726
EGFLAM-AS4	3	0.0467841	0	1.76295	0.414171	0.00105711	0.00269092	0.000810149
PDE6B	3	0.0468563	0	1.68874	0.429827	0.00110027	0.0027128	0.000729156
MXD3	3	0.046865	0	1.81944	0.402637	0.000760641	0.00703729	0.00766938
LRIT1	3	0.0469241	0	1.33869	0.512044	0.00107482	0.013672	0.000746089
TLE3	3	0.0469827	0	1.56286	0.457752	0.000987776	0.00350441	0.00101386
ATXN8OS	3	0.0469953	0	1.83797	0.398923	0.000722663	0.00350235	0.00289747
MIR519C	3	0.0470146	0	1.45062	0.484175	0.000772205	0.157628	0.0221093
CDK17	3	0.0470175	0	0.939715	0.625091	0.000881341	0.00844893	0.00174825
TBC1D15	3	0.0470461	0	1.91352	0.384135	0.00074808	0.00329712	0.00416102
OBFC2A	3	0.0471801	0	1.58807	0.452017	0.000702201	0.00412105	0.00196137
LOC254559	3	0.0471906	0	1.6007	0.449171	0.000942473	0.00705562	0.00123329
TLN2	3	0.0471963	0	1.31194	0.518938	0.00128527	0.0164851	0.000526087
ZFP28	3	0.0472934	0	1.88298	0.390047	0.00124096	0.00224041	0.000577649
MIR1272	3	0.0473828	0	1.07777	0.583399	0.00117218	0.0108648	0.000628134
PMVK	3	0.0473858	1	2.02253	0.363758	0.000815952	0.00444552	0.000581781
CAMSAP1	3	0.0474475	0	1.63832	0.440801	0.000967684	0.00666208	0.00106511
IGSF11-AS1	3	0.0474938	0	1.51263	0.469394	0.000671227	0.00492166	0.00121228
ZNRF3-AS1	3	0.047546	0	1.4729	0.47881	0.000906905	0.00414248	0.00159619
IL36RN	3	0.0476189	1	2.05621	0.357684	0.000623895	0.00434498	0.000738505
C10orf54	3	0.0476196	0	1.8063	0.405291	0.000936728	0.00343296	0.00133381
ZNF639	3	0.0477048	0	1.80249	0.406063	0.000934909	0.0938633	0.00129536
NT5C3	3	0.0477507	0	1.37216	0.503546	0.000904778	0.0106104	0.00154188
MIR4482-1	3	0.047759	0	1.12404	0.570055	0.00139789	0.031202	0.000475895
SPRED3	3	0.047784	0	1.92633	0.381684	0.000767612	0.00773617	0.0107389
APOBEC1	3	0.0477867	0	0.524521	0.76931	0.000839277	0.00381259	0.00358147
FLJ37543	3	0.047844	0	1.21105	0.545789	0.000784715	0.0108869	0.0653373
FAM174B	3	0.0479886	1	2.0512	0.358582	0.000754781	0.00357706	0.00138429
MIR3131	3	0.0480337	0	1.22768	0.541268	0.000911158	0.0442801	0.00153553
URG4	3	0.0480725	0	0.355773	0.837037	0.000813548	0.00980511	0.00694257
PHOX2A	3	0.0480915	0	1.87551	0.391505	0.0012426	0.00484525	0.000561951
CCDC151	3	0.0481678	0	1.50413	0.471391	0.000905613	0.00667128	0.00155977
WDR96	3	0.0482717	0	1.0582	0.589134	0.00171791	0.00430512	0.00039101
UCN3	3	0.0483165	0	1.52629	0.466198	0.000957853	0.0102597	0.00120225
PAX8	3	0.0483405	0	1.44194	0.486281	0.000966046	0.0111155	0.00115604
OR4D11	3	0.0484326	0	1.89013	0.388654	0.000946699	0.00292748	0.00133073
UBE2U	3	0.0484457	0	1.94452	0.378228	0.000964751	0.00269871	0.00121712
OR4D10	3	0.0484919	0	1.88392	0.389863	0.000936082	0.00388752	0.00140085
NARG1L	3	0.0485665	0	0.80718	0.667918	0.000862245	0.00448494	0.00236618
GGN	3	0.0486648	0	1.50994	0.470024	0.000757144	0.0326682	0.00475505
ERLEC1	3	0.0486779	0	1.05923	0.588832	0.00215029	0.00368914	0.000336012
SPEM1	3	0.0487489	0	0.247112	0.883772	0.000868098	0.00601704	0.00251044
ACTL9	3	0.0487495	0	1.45989	0.481935	0.000992635	0.00436247	0.00106894
ABO	3	0.0487834	0	0.467236	0.791664	0.000845402	0.0056524	0.00310677
LAMB1	3	0.0488337	0	0.640961	0.7258	0.000879679	0.00402274	0.00225968
AGER	3	0.0488503	0	1.06621	0.586781	0.00145478	0.0141552	0.000463828
MLEC	3	0.0488668	0	1.47965	0.477196	0.000989785	0.00431387	0.00108787
PSG6	3	0.0488915	0	1.35265	0.508483	0.000823556	0.00281884	0.00737738
MCEE	3	0.0489241	0	1.14651	0.563688	0.000706571	0.0280467	0.0017343
SLC35C1	3	0.0489718	0	1.18448	0.553086	0.00115139	0.00469517	0.000689179
SLC26A10	3	0.0490143	0	1.68859	0.429859	0.000972992	0.00343132	0.00119034
CP	3	0.0490246	0	1.8286	0.400797	0.00096347	0.00302428	0.00125452
ADRA1A	3	0.0490953	1	2.05054	0.358699	0.000652481	0.00433427	0.000732884
VPS37B	3	0.0491797	1	2.0418	0.360271	0.000686534	0.00441851	0.000690917
BANK1	3	0.0492169	0	1.75621	0.415569	0.000881167	0.00227341	0.00243576
EIF4A3	3	0.0493336	0	1.44051	0.486629	0.00112228	0.00933085	0.000719543
NOP10	3	0.0493527	0	1.33872	0.512037	0.00104351	0.00445428	0.000912542
MED31	3	0.0493665	0	1.88201	0.390236	0.000946772	0.00498101	0.0013715
CETN1	3	0.0494103	0	0.153487	0.926127	0.000869534	0.00735618	0.00262016
ORC3L	3	0.0494234	0	1.44998	0.48433	0.000755725	0.0128482	0.00407327
CHTOP	3	0.0497845	0	1.18662	0.552497	0.00104358	0.0115461	0.000913541
CLEC1B	3	0.0497906	0	1.89036	0.388609	0.0010266	0.00266107	0.00100013
METTL21C	3	0.0499522	0	1.88595	0.389468	0.00094889	0.00370977	0.00141703

## Sheet: Supplementary Table 4
Significant hub genes from our gene and subnetwork GWAS meta-analysis using ancMETA encompassing ESH, SA, and TLNWL
Hub	#Study	overall P	I2	Q	P_Q	P_ESH	P_SA	P_TLNWL
GPHN	3	0.000217691	0	1.08068	0.582551	0.0219736	0.396336	0.219642
RGS2	3	0.00395721	0	1.55139	0.460384	0.0372781	0.39176	0.378514
ATP1A1	3	0.00451926	0	1.55733	0.459017	0.0488264	0.203623	0.0457301
NID1	3	0.00574184	0	1.20627	0.547094	0.048661	0.290965	0.0603756
ACTN2	3	0.00915832	0	1.86869	0.392842	0.0547135	0.330818	0.0646795
UCHL5	3	0.010487	0	1.9238	0.382166	0.0580728	0.197218	0.0633873
PROX1	3	0.0172422	0	1.96215	0.374907	0.0844221	0.313575	0.0380493
PDCD10	3	0.0173409	0	1.17538	0.55561	0.0489746	0.406497	0.133105
ITSN2	3	0.0192496	0	1.17471	0.555795	0.0721636	0.30682	0.0634606
GLI3	3	0.020044	0	1.60801	0.447532	0.0533042	0.290435	0.210038
APOA1	3	0.0202445	0	1.72427	0.422259	0.0675352	0.344599	0.0863397
PARD6A	3	0.0206662	0	1.48339	0.476306	0.0597713	0.245304	0.223381
PRPF40A	3	0.0210434	0	1.05149	0.591116	0.0614575	0.222657	0.203293
CALM1	3	0.021556	0	0.237027	0.88824	0.0612361	0.401817	0.209561
COPS6	3	0.0242286	0	1.20714	0.546857	0.0762845	0.316866	0.0726132
GNB2L1	3	0.02424	0	1.78147	0.410355	0.0760297	0.332358	0.0711724
LIMS1	3	0.0242887	0	1.77503	0.411678	0.0896606	0.18924	0.0479575
HNRNPA1	3	0.0247177	0	1.80604	0.405344	0.075895	0.21785	0.077586
ELAVL1	3	0.0263866	0	1.50274	0.471719	0.0765148	0.390181	0.0798892
CDC42	3	0.0266109	0	1.4895	0.474854	0.0765079	0.394501	0.081089
LYAR	3	0.0270623	0	1.13688	0.56641	0.0893079	0.471447	0.0528076
RAD21	3	0.0280768	0	1.13493	0.566961	0.100513	0.273768	0.0440871
SNAPIN	3	0.029143	0	1.15996	0.55991	0.0804565	0.387008	0.0793395
PLEKHA5	3	0.0296117	0	1.70583	0.426172	0.080308	0.232367	0.0839365
HOXA13	3	0.0296133	0	1.92463	0.382007	0.0770282	0.218843	0.101184
ACD	3	0.0317459	0	1.10063	0.576767	0.0695821	0.266316	0.229489
TUBA4A	3	0.0317793	0	1.30999	0.519446	0.0795783	0.441093	0.0963505
PABPC1	3	0.0321529	0	1.54492	0.461876	0.0720826	0.201526	0.198894
SMARCA2	3	0.0325601	0	1.02248	0.59975	0.0681804	0.290329	0.377411
ITGA4	3	0.0329941	0	1.49838	0.472749	0.0895526	0.385825	0.0662235
TGM2	3	0.0353863	0	1.23018	0.540591	0.0848238	0.444338	0.0900745
ACAN	3	0.0357675	0	1.43774	0.487303	0.0827784	0.455697	0.100899
SREBF1	3	0.036023	0	1.2125	0.545392	0.0629933	0.40704	0.177048
DPP4	3	0.0372921	0	1.53278	0.464687	0.084894	0.280694	0.101622
APP	3	0.0385073	0	1.40313	0.495809	0.0853284	0.370776	0.10459
S100A1	3	0.0388034	0	1.16305	0.559045	0.0915397	0.372104	0.0806697
VIM	3	0.0397279	0	1.20372	0.547793	0.0818191	0.385164	0.140538
ITGB2	3	0.0403677	0	1.39997	0.496593	0.091547	0.415999	0.0843759
CHD4	3	0.0450235	0	1.23719	0.5387	0.103135	0.468054	0.0701831
DDIT3	3	0.0452312	0	1.697	0.428056	0.0915596	0.344548	0.103481
MAP3K7	3	0.0458013	0	1.28781	0.525237	0.086445	0.296676	0.151724
BMP4	3	0.0466188	0	0.331938	0.847072	0.0822374	0.376059	0.217
MYD88	3	0.0466469	0	1.25187	0.534761	0.0978099	0.486044	0.0869812
FTL	3	0.047254	0	1.56398	0.457494	0.0993729	0.365492	0.0833619
KIAA0101	3	0.0475253	0	1.79142	0.408317	0.100662	0.321925	0.0804049
APPBP2	3	0.0476759	0	1.25566	0.53375	0.097079	0.48779	0.0931313
UBE2U	3	0.0484457	0	1.94452	0.378228	0.0936741	0.223849	0.116253
EIF4A3	3	0.0493336	0	1.44051	0.486629	0.107897	0.395381	0.070765
MED31	3	0.0493665	0	1.88201	0.390236	0.0920249	0.319009	0.129499
ITSN1	3	0.0495528	0	1.92181	0.382547	0.102082	0.302291	0.0822585

## Sheet: Supplementary Table 5
Significant genes from our gene and subnetwork GWAS meta-analysis using ancMETA encompassing SUIC, ICV, Accumbens, Caudate, Hippocampus, Pallidum, Thalamus, and Putamen.
Gene	#Study	Overall P	I2	Q	P_Q	TAU_SQUARE	P_SUIC	P_Caudate	P_ICV	P_Accumbens	P_Thalamus	P_Pallidum	P_Putamen	P_Hippocampus
RPL11	8	0.000183431	0	6.67615	0.46336	0	0.0126312	0.00149208	0.00245687	0.00046056	0.000595164	0.000283279	0.00106692	0.000413052
DDX4	8	0.000403646	0	5.33826	0.618758	0	0.0101377	0.000320044	0.0145864	0.000870383	0.000640312	0.000327266	0.000386138	0.000521487
WDR55	8	0.00106788	0	6.60652	0.470965	0	0.00363539	0.000461051	0.0119287	0.000616371	0.00932195	0.00035386	0.00123241	0.00103006
TEKT4	8	0.00123892	0	4.96027	0.664812	0	0.0035046	0.000692983	0.0228952	0.000749053	0.000749767	0.000288722	0.00199958	0.0061838
TMEM201	8	0.00214702	0	5.33549	0.619093	0	0.00530812	0.000453167	0.00606356	0.000905253	0.000926898	0.000428085	0.0014107	0.000651101
CDH3	8	0.00276746	0	6.61408	0.470135	0	0.00342562	0.00043625	0.00211274	0.00218561	0.000814635	0.000352184	0.000627882	0.000695904
VDAC3	8	0.00304596	0	6.45198	0.488072	0	0.0031646	0.00087982	0.00590093	0.00117796	0.000758276	0.000291231	0.000953041	0.00197456
NDUFA2	8	0.0030669	0	5.67086	0.578663	0	0.00661271	0.00057243	0.0295642	0.000757261	0.0107862	0.000430097	0.00169849	0.00113468
ZNF562	8	0.00320195	1	7.12253	0.416234	2.67733e-07	0.00225948	0.00126718	0.00330249	0.00155401	0.000479789	0.00027224	0.00041221	0.000595976
GP1BA	8	0.00348926	0	6.71624	0.45901	0	0.00187541	0.00058638	0.0198637	0.0013881	0.00591102	0.000331391	0.000773243	0.00135833
NXPH4	8	0.00413954	0	6.60561	0.471064	0	0.00197991	0.000822774	0.00532906	0.00364434	0.000907791	0.00033832	0.00051749	0.000630141
SEC22A	8	0.00422837	0	4.68398	0.698464	0	0.0121275	0.000828729	0.0393911	0.000974875	0.0010614	0.000516718	0.00145443	0.000518002
TACC1	8	0.00480412	0	5.9126	0.54999	0	0.00495832	0.000965097	0.00406014	0.000895176	0.000771427	0.000586947	0.00105629	0.000701023
CDC73	8	0.00483658	1	7.23736	0.404591	3.80681e-09	0.0027876	0.000943788	0.00250994	0.000629139	0.00119023	0.000478664	0.000707035	0.000816815
SLC25A11	8	0.00483744	0	6.46524	0.486592	0	0.00207097	0.00059256	0.190436	0.00160805	0.00703003	0.000348442	0.000787479	0.00166315
ATPAF1	8	0.00498476	1	7.85868	0.34522	3.23525e-07	0.00413334	0.000699818	0.0356054	0.000515796	0.00104527	0.000417764	0.000387067	0.000424135
MOB3C	8	0.00540226	1	7.81391	0.349289	1.86251e-07	0.0099118	0.000712144	0.0140152	0.000460616	0.000868998	0.000547621	0.00046669	0.000645546
CD14	8	0.00544918	0	6.01999	0.537418	0	0.00404642	0.000690753	0.00730843	0.000791676	0.0108973	0.000495391	0.00253916	0.00168531
MKNK1	8	0.00563024	1	8.26209	0.310051	3.63266e-07	0.00628237	0.000563367	0.0106278	0.000408523	0.000685729	0.000517841	0.000394494	0.000563442
RNF167	8	0.00591851	0	6.98017	0.430947	0	0.00208627	0.000569177	0.19643	0.00174655	0.00914942	0.000361384	0.000787478	0.0023622
GLYATL2	8	0.00602445	0	5.52258	0.596462	0	0.00642588	0.000837422	0.00433843	0.00790677	0.00048855	0.000387915	0.000617606	0.000367884
BACH2	8	0.00610081	0	6.68347	0.462564	0	0.00422184	0.000966189	0.0262258	0.000690194	0.00183026	0.00071456	0.000902491	0.00216176
GTF2F2	8	0.00616614	1	8.73827	0.271998	5.60606e-07	0.0221245	0.000341552	0.00334086	0.000301748	0.000461293	0.0004313	0.00116544	0.000394441
DND1	8	0.00647038	1	7.23935	0.404392	7.85264e-08	0.00273952	0.000513391	0.0078597	0.000697777	0.0228959	0.000399611	0.00143667	0.00101266
TSHZ2	8	0.0065566	0	4.72797	0.69312	0	0.0150434	0.0168119	0.00290739	0.000362915	0.00330431	0.0134485	0.00187628	0.00322947
TMC5	8	0.0066926	0	6.69237	0.461597	0	0.00707918	0.003731	0.00314099	0.00105663	0.00110179	0.000407702	0.000903891	0.00135545
KCNH7	8	0.00680152	1	8.36178	0.301775	4.2299e-07	0.0543003	0.000327624	0.0108805	0.000412239	0.00149298	0.000230796	0.000213948	0.00026681
SHMT2	8	0.00721296	0	5.80975	0.562131	0	0.00249908	0.000912987	0.00438035	0.00587167	0.000947125	0.000370047	0.00056272	0.000781007
GGH	8	0.0073291	1	7.29094	0.399229	3.29915e-08	0.00622562	0.000926171	0.00201406	0.000769888	0.0013297	0.000555112	0.000814705	0.000591604
TRIM41	8	0.00785722	1	7.07256	0.421364	2.70927e-08	0.0182125	0.000511954	0.0148771	0.000796411	0.00133201	0.00112579	0.00070118	0.000706033
CLEC4A	8	0.00787062	1	7.61647	0.367624	1.73696e-07	0.0180506	0.00081449	0.0038504	0.00066723	0.00054477	0.000463846	0.00231286	0.00057537
LRP1	8	0.00790782	0	5.90414	0.550986	0	0.00241875	0.000832163	0.0175841	0.00253466	0.00128041	0.000401681	0.000597488	0.00133016
CFHR2	8	0.00804896	0	6.05072	0.533839	0	0.237081	0.000539513	0.0047474	0.00193448	0.00100964	0.000457502	0.000667313	0.00326306
ZMPSTE24	8	0.00808592	0	6.4784	0.485125	0	0.00510255	0.00222594	0.00173646	0.000751267	0.00487215	0.000550744	0.00149088	0.00346188
WDR24	8	0.0081722	1	7.07868	0.420734	6.79575e-08	0.0134739	0.000985251	0.0125478	0.00103695	0.000611709	0.000587455	0.000810742	0.0014411
TTC21A	8	0.00829512	1	8.73846	0.271983	8.28584e-07	0.00583565	0.000390498	0.00216386	0.000497163	0.000412513	0.0003953	0.000544143	0.000552164
CHCHD5	8	0.00840719	1	7.35824	0.392557	1.81596e-07	0.00254032	0.0014983	0.00251279	0.00210612	0.00103422	0.000385695	0.000750069	0.000419504
GNPDA2	8	0.00862447	1	7.61033	0.368205	1.17524e-08	0.0633197	0.00114082	0.00303784	0.000436906	0.00112019	0.00100058	0.00111346	0.000776837
TLL1	8	0.00864443	1	7.21507	0.406836	7.04059e-09	0.00235927	0.000722997	0.0097414	0.000828492	0.00181774	0.000617389	0.000732789	0.000882947
EPHA8	8	0.00869685	0	2.49203	0.927696	0	0.00779822	0.00131851	0.00465828	0.00152846	0.001804	0.000369486	0.00288172	0.00208641
UMODL1	8	0.00879544	1	8.54548	0.286956	8.25902e-08	0.0189643	0.000591721	0.00313984	0.000435327	0.000892782	0.000538296	0.000490134	0.000782955
RIMBP2	8	0.00919677	0	6.40701	0.493107	0	0.00362823	0.000829221	0.00173169	0.00368115	0.00108979	0.000378437	0.000946521	0.00121512
PCDHA1	8	0.00925435	1	7.958	0.336312	3.90431e-07	0.00536838	0.000309947	0.0039393	0.00059945	0.00946217	0.000282098	0.000593083	0.000447512
WDR60	8	0.00935432	1	8.90516	0.259537	6.76208e-08	0.00221592	0.000990165	0.00204818	0.000342697	0.000866127	0.000459558	0.00341438	0.00137505
SRRM2	8	0.00942505	0.253801	7.01781	0.427028	4.00901e-09	0.00345245	0.000940819	0.0357648	0.00103581	0.000874158	0.000814626	0.000717346	0.00088819
ZNF561	8	0.00952395	0	6.73131	0.457381	0	0.00331839	0.00159553	0.00291199	0.00165265	0.000485767	0.000290286	0.000449709	0.000795353
LETM2	8	0.00975934	1	7.57548	0.37151	5.39068e-07	0.00404452	0.00052423	0.00232777	0.00203767	0.000975155	0.000374115	0.000484256	0.00128253
KNCN	8	0.00992031	1	9.29062	0.232459	4.70633e-07	0.0494706	0.00057802	0.00302642	0.000360143	0.000548796	0.000589711	0.000488768	0.000701399
PABPC1	8	0.00993864	0	6.04935	0.533999	0	0.0250026	0.00054475	0.0662296	0.00115701	0.00163749	0.000784329	0.00148468	0.000740568
OR6C75	8	0.00999058	0	6.78706	0.451383	0	0.00866875	0.00116527	0.00332701	0.000754839	0.0012406	0.00101502	0.0013103	0.00122326
CFHR5	8	0.0102749	0	6.02709	0.53659	0	0.00492442	0.000636624	0.00584212	0.00279341	0.000852262	0.000436476	0.000687267	0.00517851
GFM2	8	0.0103436	1	7.79699	0.350835	1.53518e-07	0.0311978	0.00045019	0.0035502	0.000604467	0.000844308	0.000550897	0.00119472	0.00132694
RDH11	8	0.0105728	0	5.84947	0.557433	0	0.0416064	0.000995666	0.00259083	0.000329921	0.00469444	0.000454755	0.00130418	0.000566708
NDUFA4L2	8	0.0108539	0	4.37793	0.735363	0	0.00642616	0.00103789	0.00489986	0.00636085	0.00100335	0.000405957	0.000619819	0.000973074
ZNF155	8	0.0112044	0.0482133	7.00338	0.428528	6.00191e-10	0.0119281	0.000816782	0.0154783	0.000570568	0.00147699	0.0041102	0.000755559	0.000927789
SPESP1	8	0.0119339	0	6.91198	0.438102	0	0.00420968	0.0120413	0.0123682	0.000579	0.00172337	0.00190304	0.00255373	0.00111368
YY1AP1	8	0.012096	1	8.50438	0.290223	3.88485e-06	0.0728257	0.000404228	0.00222891	0.000711268	0.00103793	0.000605273	0.000486479	0.000525803
TSTA3	8	0.0121633	0	6.87587	0.441918	0	0.00487845	0.000586036	0.00548015	0.000335775	0.00150103	0.0425438	0.00367228	0.00276396
DMBX1	8	0.0122601	1	9.4439	0.222337	6.14135e-07	0.0732359	0.000540335	0.00349433	0.000394777	0.000458939	0.000629701	0.000531028	0.000742995
NEB	8	0.0123029	1	7.28139	0.400182	8.41235e-08	0.0162469	0.000825102	0.00180248	0.00228999	0.000615105	0.00052389	0.000885256	0.000564737
IL31RA	8	0.0123629	1	7.14124	0.414324	3.48537e-08	0.018185	0.000505239	0.00627782	0.00184793	0.00275706	0.000576512	0.000644231	0.00159511
PPIL4	8	0.0126184	1	8.07397	0.326116	6.32833e-07	0.0131707	0.0008045	0.00539627	0.00198593	0.000445603	0.000733593	0.000503548	0.000609874
TBL2	8	0.0128145	0	6.61365	0.470183	0	0.00577083	0.00173196	0.0148505	0.000519783	0.00491952	0.00435794	0.00109463	0.0574234
KISS1	8	0.0129438	0	6.1252	0.525209	0	0.00215466	0.00608857	0.0255374	0.000615258	0.00170024	0.00154619	0.0013935	0.00220711
HARS2	8	0.0129528	1	7.82673	0.348121	3.31105e-07	0.00260489	0.000445207	0.00600924	0.000648663	0.0290086	0.000364333	0.00111592	0.000855276
ST18	8	0.0130766	1	8.02145	0.330706	5.97807e-08	0.00335157	0.000471386	0.00751571	0.00072613	0.00079289	0.00111069	0.000693429	0.000803748
MAD2L1	8	0.01357	0	5.34	0.618547	0	0.00526908	0.00468164	0.00875953	0.000667549	0.00189922	0.00139822	0.0011985	0.00164895
TRIM7	8	0.0137973	1	8.23416	0.3124	4.02614e-07	0.024506	0.000489334	0.00279534	0.000772857	0.00143509	0.000743645	0.000552411	0.000644375
EEF1D	8	0.0138379	0	6.1252	0.525209	0	0.00300958	0.000666267	0.0149696	0.000327921	0.00149159	0.00753134	0.0118953	0.00120422
OR7D4	8	0.0139534	1	7.38944	0.389488	8.648e-08	0.00560232	0.00101131	0.0082306	0.000990226	0.00148721	0.000984759	0.000872703	0.000448334
ADAMTS1	8	0.0142438	0	6.70086	0.460677	0	0.00247478	0.00136864	0.00453731	0.000571528	0.00722459	0.00290227	0.00187737	0.00301077
PTTG1	8	0.0143291	1	7.41948	0.386547	4.85749e-08	0.00218898	0.000865286	0.00387782	0.00172946	0.000732371	0.0006131	0.00116324	0.000710023
POLG	8	0.0145209	0	6.90961	0.438352	0	0.00292771	0.0109098	0.029081	0.000695901	0.00176938	0.000773995	0.0285439	0.00661207
HARS	8	0.0145903	1	8.01002	0.331711	4.13051e-07	0.00241208	0.000435143	0.00646468	0.000612024	0.0249298	0.000350007	0.00107951	0.000840171
PFN1	8	0.0148161	1	7.3868	0.389747	1.69149e-07	0.00196406	0.000548269	0.0235499	0.00150806	0.0138386	0.000358915	0.000817324	0.00206701
NGLY1	8	0.0150441	0	5.93176	0.54774	0	0.0151386	0.0108805	0.00570509	0.000514236	0.00140348	0.0141649	0.00989287	0.00143887
NHLRC2	8	0.0150553	0	6.0697	0.531634	0	0.00263463	0.00464157	0.0147689	0.00318597	0.00130611	0.000411916	0.00178979	0.00063969
IMPA2	8	0.0154328	0	6.8509	0.444567	0	0.00300014	0.0310886	0.00398497	0.000412004	0.0380809	0.0014811	0.00301268	0.000792578
CD300LB	8	0.0154468	0	6.29603	0.50564	0	0.00274722	0.000700217	0.0167129	0.00140478	0.00129814	0.000628557	0.00284892	0.00206349
GPR31	8	0.0158102	0	5.47168	0.602602	0	0.00552349	0.000708326	0.00305579	0.0022183	0.000959243	0.000566545	0.00207066	0.00120539
JMJD8	8	0.0158207	1	8.14065	0.320355	1.34899e-06	0.01687	0.00082591	0.00751614	0.00101784	0.00048983	0.000548601	0.000719627	0.00131506
SHB	8	0.0158821	0	5.75226	0.568956	0	0.00592154	0.00106328	0.00373223	0.00145694	0.00227942	0.00057293	0.000889616	0.00403216
ARGLU1	8	0.0159956	1	7.7505	0.355108	3.14504e-08	0.0107671	0.000537525	0.00262145	0.00132299	0.00079926	0.000879908	0.00080087	0.0009667
SLC2A5	8	0.0162297	0	6.85522	0.444109	0	0.345677	0.00152532	0.00185435	0.00104435	0.00131616	0.000688436	0.00159066	0.00630558
SEC14L5	8	0.0162739	0	6.78916	0.451157	0	0.00908181	0.00106547	0.00720502	0.00137108	0.00505981	0.000815371	0.00148097	0.000560165
COMT	8	0.0162993	0	6.015	0.537999	0	0.0191309	0.00103796	0.00262314	0.00105896	0.00204683	0.000869164	0.00132127	0.00135163
UBE2R2	8	0.0163393	1	7.32948	0.395399	1.08764e-08	0.00164754	0.00136438	0.0037539	0.000626663	0.00267302	0.00108782	0.00145968	0.00385355
STAT6	8	0.0164108	0	6.45401	0.487846	0	0.00260815	0.000745772	0.00352813	0.0024573	0.00347941	0.000519599	0.000904642	0.00161085
C17orf107	8	0.0166696	1	7.22893	0.40544	8.94029e-08	0.00188204	0.000637403	0.0102765	0.00265331	0.0437018	0.000413718	0.000983116	0.00148848
MPST	8	0.0167477	0	6.69994	0.460776	0	0.0218531	0.00109388	0.00451186	0.0012374	0.0024303	0.000982617	0.000915702	0.000705866
RNF220	8	0.0169463	0	5.07006	0.651414	0	0.0100028	0.00240907	0.0203764	0.000672878	0.00804667	0.00156583	0.00129957	0.0018243
AP2S1	8	0.0170195	0	6.73257	0.457246	0	0.00304128	0.00592983	0.002263	0.000826468	0.106445	0.000737506	0.00678086	0.00166186
LMX1A	8	0.0170229	1	8.70942	0.274197	4.15772e-08	0.00185318	0.00103511	0.00899026	0.00050404	0.00127952	0.000562986	0.0017495	0.000526561
TAC1	8	0.0174823	1	7.97386	0.334904	8.86363e-08	0.00424591	0.000332357	0.011262	0.00144844	0.000830242	0.000583698	0.00113484	0.00138191
C3AR1	8	0.0175853	1	7.36377	0.392012	8.65225e-08	0.0613442	0.000757748	0.00287696	0.0013284	0.000703583	0.000790111	0.00163495	0.000940623
AGFG1	8	0.0177164	1	8.79945	0.267377	4.61595e-07	0.0105149	0.000374781	0.00550673	0.000695635	0.000433084	0.00107308	0.00145689	0.000488578
ATP10B	8	0.0177959	1	9.8165	0.199213	2.81663e-07	0.00483324	0.000346636	0.00179285	0.000545437	0.000414892	0.000407763	0.000606746	0.000570533
NPM2	8	0.0179417	0	4.11515	0.766423	0	0.0237642	0.00316897	0.0876205	0.000712812	0.00705469	0.00160082	0.00135755	0.00144215
WDR90	8	0.0183232	1	8.15509	0.319117	1.22099e-06	0.00339944	0.0007895	0.00309011	0.00143378	0.000615446	0.000561773	0.000658692	0.00119818
ZYG11A	8	0.0186553	1	7.60385	0.368818	7.09511e-07	0.0109066	0.000625262	0.00702833	0.00514035	0.00045482	0.000393924	0.00306509	0.000565773
TANC2	8	0.0190268	1	8.00165	0.332448	1.97852e-07	0.00389496	0.000501938	0.0155174	0.00105272	0.00151459	0.00104786	0.00171513	0.000404227
B2M	8	0.0190595	0	6.53227	0.479145	0	0.00608971	0.000891405	0.00291032	0.0116086	0.000829632	0.000630169	0.000784529	0.000396727
CSRNP1	8	0.0191639	1	9.74367	0.203571	7.20579e-07	0.0027428	0.000789166	0.0021544	0.000557623	0.000513176	0.000439464	0.000700212	0.000730923
GTSF1	8	0.0195158	0.702359	7.04951	0.423743	4.16994e-09	0.00324083	0.00117953	0.00215222	0.00107008	0.00196309	0.000900024	0.00133928	0.00133334
TCEB2	8	0.0195334	1	8.20391	0.314957	3.12031e-07	0.00331612	0.000919011	0.00405926	0.000998914	0.000806514	0.000839344	0.000638769	0.000884622
EFCAB3	8	0.0197065	0	6.47257	0.485775	0	0.00213005	0.000909692	0.00594116	0.00146961	0.0026096	0.000566668	0.130853	0.00287746
RCOR2	8	0.0197757	1	7.67918	0.361731	4.39151e-08	0.00310128	0.000984034	0.00306109	0.0006118	0.00141232	0.000646906	0.00626222	0.00872418
ATG3	8	0.0198176	1	7.90348	0.341182	4.12257e-08	0.00545683	0.0032199	0.00534458	0.000428861	0.00256148	0.000734068	0.00131512	0.00282943
KRT3	8	0.0198526	1	8.84655	0.263862	3.13558e-07	0.0149988	0.000655347	0.00295532	0.000910356	0.000727286	0.00107701	0.000478652	0.000677159
EXOG	8	0.0201735	0	4.0287	0.776466	0	0.00924156	0.00297858	0.0236824	0.000502683	0.00252967	0.0401123	0.00448254	0.0348323
SLIT1	8	0.0202251	1	7.2197	0.406369	6.43558e-08	0.00425288	0.00226635	0.00301317	0.00121977	0.00112445	0.000369359	0.000836513	0.000382423
DOHH	8	0.0203397	1	9.15686	0.241589	9.34657e-07	0.00741763	0.00113136	0.00233641	0.000482747	0.00190695	0.000789932	0.000742948	0.000686707
SEPSECS	8	0.0207362	1	8.81514	0.266202	4.19098e-07	0.00202138	0.000480169	0.00298899	0.00138413	0.00133536	0.000373868	0.000551667	0.000314073
AK3	8	0.0208856	0	6.39532	0.494421	0	0.00526168	0.000924968	0.00779477	0.00440756	0.00126894	0.000382774	0.0012007	0.00114974
KRT4	8	0.0216229	1	8.57085	0.284952	2.47466e-07	0.00618769	0.000677364	0.00263098	0.00119014	0.00084342	0.00119835	0.000561078	0.00068147
IMPA1	8	0.02173	1	12.0831	0.0978587	1.22642e-06	0.00174926	0.000410403	0.0191571	0.000234852	0.00363258	0.000321601	0.000612867	0.000336656
HEXB	8	0.0218852	1	10.1838	0.178394	3.94474e-07	0.00306204	0.000494952	0.0088858	0.00044445	0.000524358	0.000607461	0.0007856	0.00148115
CMA1	8	0.0219611	1	8.76245	0.270164	3.98154e-07	0.0466887	0.000823477	0.00158852	0.000901489	0.000880719	0.000403509	0.000560926	0.00119858
STAC3	8	0.0222752	0	6.6643	0.464649	0	0.0175845	0.00132609	0.0025561	0.0073863	0.00128479	0.000475234	0.000627912	0.00313931
HNRNPL	8	0.0228193	0	4.59783	0.708908	0	0.00397493	0.00179799	0.0125388	0.000819055	0.00687851	0.0011621	0.00636945	0.00149327
BCAS1	8	0.0229427	1	8.21845	0.313726	4.56037e-08	0.209233	0.00176425	0.00379266	0.00105658	0.000624351	0.000686712	0.000813172	0.000899847
CYB561	8	0.0230509	1	7.40678	0.387788	6.59543e-08	0.00820908	0.000642554	0.00497193	0.00164087	0.00169318	0.00128678	0.00200635	0.000516483
POU2F1	8	0.0231269	1	9.10707	0.24506	1.58689e-07	0.04631	0.000421521	0.00201156	0.000657489	0.00111335	0.000596415	0.00175144	0.000556389
DARS	8	0.023169	0	6.5882	0.472976	0	0.00474884	0.000717242	0.00335789	0.00370138	0.000578099	0.000545748	0.000588381	0.000874806
DUSP27	8	0.0233152	0	4.12464	0.765315	0	0.00363062	0.00194918	0.00304641	0.000766066	0.00171343	0.00183128	0.00344943	0.00261779
VHL	8	0.0234845	1	9.00413	0.252359	3.71435e-07	0.00294489	0.00111082	0.00639425	0.000539376	0.000768987	0.00112754	0.00128425	0.000485243
KCNJ2	8	0.0235274	0	5.8649	0.555611	0	0.018488	0.00594014	0.00177553	0.000788754	0.00146848	0.00148092	0.00400683	0.00205169
ZNF230	8	0.0238577	1	8.58526	0.283819	3.80892e-07	0.00291296	0.00056556	0.0048084	0.000478084	0.00128984	0.0233016	0.000619903	0.000597285
FYTTD1	8	0.0238959	0	6.17665	0.519281	0	0.00326821	0.00180919	0.012893	0.000513491	0.00178947	0.0134504	0.00373862	0.00669799
FGF17	8	0.0239145	0	3.17228	0.868621	0	0.00751195	0.00471118	0.0791203	0.000788052	0.00902177	0.00159484	0.00166863	0.00150196
OR13C4	8	0.0240863	0	6.66394	0.464688	0	0.0141797	0.00104667	0.0040511	0.00102685	0.00329028	0.00106471	0.00155271	0.00393701
BRK1	8	0.0241196	1	9.2837	0.232924	6.56653e-07	0.00281166	0.00099853	0.00545479	0.000514018	0.000764554	0.00097968	0.00137141	0.000431147
ZNF506	8	0.0251535	0	5.2145	0.633805	0	0.00896869	0.0047687	0.00364645	0.000831127	0.0021678	0.000986495	0.0135644	0.00242416
SLC35A4	8	0.0252228	0	5.40453	0.610722	0	0.00442725	0.00106611	0.00780035	0.00122367	0.0116004	0.000750139	0.00623814	0.00257181
APBB3	8	0.0252891	0	5.5641	0.591464	0	0.00902747	0.0012763	0.00616484	0.00111496	0.0112619	0.000747854	0.0119294	0.00422979
SLC25A33	8	0.0255741	1	7.56971	0.372059	1.37575e-07	0.00642653	0.000678098	0.00337706	0.0039486	0.000685094	0.000903672	0.0025429	0.000822851
ECSCR	8	0.0264133	0	5.61053	0.585887	0	0.105544	0.00707176	0.00181403	0.000507504	0.0342256	0.00977073	0.00346396	0.00733295
SCRT1	8	0.0264225	0	6.76588	0.453657	0	0.00291062	0.0024681	0.0290687	0.00106922	0.00203002	0.00124488	0.00203244	0.00102188
SYT3	8	0.0264611	1	7.80805	0.349824	9.55208e-08	0.0028914	0.00154012	0.00539313	0.00106529	0.000937351	0.000845364	0.000846873	0.00119381
PROM1	8	0.0264808	0	5.89041	0.552602	0	0.0126584	0.000511969	0.0520266	0.00393552	0.00177185	0.000695907	0.0013128	0.00162856
ENO3	8	0.0266053	1	7.56425	0.37258	2.54101e-07	0.0017102	0.000640831	0.078543	0.00254661	0.0174751	0.000375386	0.0008946	0.00247923
PSCA	8	0.0266598	0	6.96821	0.432197	0	0.00261318	0.00136087	0.011348	0.00406863	0.00134216	0.000632673	0.000659963	0.00140645
ALDH6A1	8	0.0268408	1	8.42201	0.296855	5.74975e-07	0.00845202	0.00119411	0.0117615	0.00184664	0.00100598	0.0020931	0.000497076	0.000477318
TCP10L2	8	0.0270281	1	9.21151	0.237825	3.6317e-07	0.0111013	0.000810001	0.00141094	0.0014279	0.000631645	0.000450953	0.000896527	0.000534564
SULF1	8	0.0271921	0	6.98256	0.430698	0	0.00558382	0.00403609	0.00236302	0.00145365	0.00113456	0.0006953	0.0453759	0.00147062
STXBP6	8	0.0273989	1	7.43708	0.384831	1.07075e-09	0.00591805	0.00453923	0.00483873	0.000621385	0.00151843	0.00141343	0.00141155	0.00209432
SRA1	8	0.0276783	0	5.9978	0.540007	0	0.0291526	0.00128032	0.00762669	0.00116337	0.00734856	0.000786428	0.00999755	0.00393912
SLC27A3	8	0.0277622	1	8.84838	0.263726	1.34506e-06	0.00415409	0.000815078	0.00193501	0.00237521	0.00124859	0.000670562	0.000577305	0.000484965
AIF1L	8	0.0277901	1	7.59614	0.369548	2.01893e-07	0.00999696	0.00403972	0.00437096	0.00283879	0.00065667	0.000607904	0.000562383	0.000926438
ZNF705A	8	0.0277902	1	9.68344	0.207233	7.57618e-07	0.00862376	0.000796477	0.00225456	0.000612719	0.000563595	0.000522782	0.00282855	0.000842784
SLC7A10	8	0.0281957	1	7.35825	0.392555	1.43676e-07	0.187649	0.000648937	0.0501089	0.00160979	0.00144298	0.000554851	0.000460418	0.0409267
DNAJC14	8	0.0282378	1	9.89362	0.194683	5.35696e-06	0.00192103	0.000815227	0.00503724	0.000682656	0.000637054	0.00086385	0.00103674	0.000534996
ATXN10	8	0.028272	1	7.93939	0.337969	1.18538e-07	0.00826676	0.00053658	0.0021309	0.00166968	0.0081648	0.000458222	0.000840634	0.00169127
MUTYH	8	0.0284433	1	8.99481	0.253029	1.2681e-06	0.00337217	0.000775989	0.00163416	0.000760676	0.000643947	0.000369711	0.00252428	0.00101851
VAMP5	8	0.0285284	1	8.8031	0.267104	4.8661e-07	0.0209177	0.000401938	0.498829	0.000720372	0.000882619	0.000979315	0.00201068	0.00114407
TXNRD2	8	0.0285314	0	6.52751	0.479672	0	0.00603366	0.00311402	0.00255857	0.00128687	0.00369948	0.000878066	0.00438581	0.000925237
CCDC78	8	0.0286052	1	10.5557	0.159209	2.33068e-06	0.00330102	0.000544649	0.00243019	0.000766383	0.000397675	0.000535408	0.00051227	0.000772171
MEX3A	8	0.0286139	1	9.93209	0.192455	1.05856e-06	0.00234064	0.000685961	0.00280441	0.000731707	0.000998737	0.000861902	0.000557094	0.000677467
UHRF1	8	0.0288478	0.831109	7.05867	0.422797	2.72712e-09	0.00323674	0.00249212	0.00162991	0.00085144	0.00274534	0.00103726	0.025453	0.0181946
TMEM9B	8	0.0290892	1	11.0307	0.137284	1.27915e-06	0.00301203	0.000747922	0.00205182	0.00045775	0.00071472	0.00093792	0.000493989	0.000484138
CP	8	0.0292665	0	6.38771	0.495276	0	0.00740492	0.00341268	0.00545781	0.00115115	0.00150386	0.000858327	0.001865	0.0254129
LDLRAD1	8	0.0295192	1	7.95255	0.336796	3.93578e-07	0.00610518	0.00106426	0.0614965	0.00134906	0.0120337	0.000560889	0.000606744	0.00092668
TAS2R7	8	0.0297368	1	7.58563	0.370545	1.8615e-07	0.00357023	0.00112332	0.00444525	0.000858202	0.00101821	0.00077406	0.00725016	0.00413465
VTI1B	8	0.0297957	0	5.17	0.639226	0	0.0247939	0.00128659	0.00339427	0.00043786	0.00219561	0.000676589	0.00294429	0.00105806
CAB39L	8	0.0298456	1	9.18589	0.239584	6.41986e-07	0.237952	0.000313863	0.0026416	0.000973573	0.000847517	0.000361874	0.000460368	0.007199
SLC6A20	8	0.0300595	0	6.85908	0.443699	0	0.00204852	0.00140902	0.0040643	0.000489121	0.00470632	0.00749034	0.0196971	0.00483755
PISD	8	0.0300638	0	6.26153	0.509566	0	0.0697502	0.000808189	0.00224306	0.00789809	0.00226046	0.000415891	0.0123394	0.00332987
CRIPT	8	0.0302701	1	9.26567	0.234141	2.89719e-07	0.00169132	0.00149987	0.0040716	0.00114898	0.000612766	0.000474559	0.000820863	0.000710862
TMCO2	8	0.0303007	1	7.685	0.361188	1.12124e-07	0.00649473	0.00204593	0.0016444	0.000711946	0.0114028	0.000524644	0.00135711	0.0098253
OR51E2	8	0.0303625	1	7.18037	0.410344	7.46045e-08	0.0032099	0.00144161	0.00274989	0.00499972	0.000803511	0.000779541	0.00124725	0.000633337
ALDH1B1	8	0.0304839	0	6.79437	0.4506	0	0.00983893	0.00129081	0.00253372	0.00287702	0.00153866	0.000600303	0.000881175	0.0768033
INSM1	8	0.0307195	0	4.88643	0.67382	0	0.00288233	0.00663732	0.00700032	0.000859243	0.00305178	0.00128385	0.0145356	0.00158767
PTPRN2	8	0.0307635	1	9.18954	0.239333	5.52619e-08	0.00148862	0.000731203	0.0416884	0.00114063	0.00103606	0.000745475	0.0011278	0.000576728
GUF1	8	0.0309764	1	9.82589	0.198657	1.73305e-07	0.00335341	0.00372467	0.0111535	0.000361411	0.000979245	0.00089577	0.00246059	0.000578788
CD276	8	0.0310044	0	5.97246	0.542968	0	0.00158295	0.00179037	0.0858077	0.000779829	0.00551974	0.00255156	0.00313601	0.00348376
RAD9B	8	0.0310453	0	6.93049	0.436153	0	0.00314381	0.004989	0.00144257	0.000767217	0.0410564	0.00162526	0.00326102	0.00638118
AP2B1	8	0.0314743	1	8.96846	0.254929	2.2275e-07	0.00273164	0.000887696	0.00318208	0.000589009	0.000945554	0.00236574	0.000978208	0.000840784
MTAP	8	0.031525	0	3.44592	0.84092	0	0.00689711	0.00149715	0.00348337	0.00320875	0.0168468	0.000519105	0.003129	0.00157499
NIPSNAP3A	8	0.0316882	1	9.93405	0.192342	3.49576e-07	0.00819129	0.000678701	0.00163204	0.000839384	0.000861874	0.00064555	0.000652577	0.00116477
HECTD1	8	0.0317341	1	8.03264	0.329725	6.14874e-07	0.0170235	0.000464519	0.0526146	0.00121044	0.00110697	0.00220573	0.00285669	0.000379063
ZIC1	8	0.0318988	1	7.89759	0.341711	3.68556e-08	0.0316806	0.000765273	0.0177764	0.000643391	0.00191139	0.00290758	0.000844175	0.0013489
RNF223	8	0.0319121	1	7.79919	0.350633	1.46651e-06	0.0506955	0.00105248	0.0100687	0.00293441	0.0011445	0.00239438	0.000593733	0.000752676
AGXT2	8	0.0321595	0	4.9755	0.662953	0	0.00354856	0.00101054	0.0748473	0.00224614	0.00246961	0.000848422	0.00173839	0.000960872
SH3GLB2	8	0.032265	1	7.26521	0.401798	6.74535e-08	0.0199627	0.00122296	0.0247669	0.00231011	0.00115347	0.000784864	0.000688869	0.00351237
GLYCTK	8	0.0323359	0	6.99634	0.429261	0	0.0436955	0.00121838	0.00247722	0.0015707	0.00354142	0.00114726	0.00119285	0.000970383
GTF2E1	8	0.032337	0	6.63026	0.468364	0	0.0117614	0.00430718	0.00320619	0.000952403	0.00531906	0.00109504	0.0163132	0.00130046
HTATIP2	8	0.0324421	1	8.84361	0.26408	3.85945e-08	0.00376876	0.00155626	0.00762021	0.000534203	0.00259345	0.00126001	0.000750877	0.00130236
IPO4	8	0.0325463	0	6.54413	0.477834	0	0.0102064	0.00567781	0.00401546	0.00849705	0.00120349	0.000506656	0.000698859	0.00427239
SLC5A11	8	0.0325769	1	8.2961	0.30721	8.43569e-08	0.00366125	0.00161663	0.00636843	0.000738403	0.00101872	0.00151891	0.000974819	0.000960995
XIRP2	8	0.0327272	1	11.7958	0.107478	2.12139e-06	0.00834446	0.000323212	0.00288479	0.000335811	0.00016357	0.000416547	0.000225623	0.000318841
RIPPLY2	8	0.0327479	1	7.22498	0.405837	3.59208e-08	0.00162889	0.00108976	0.0149106	0.00115427	0.00483773	0.000728904	0.00439861	0.00349831
HIVEP1	8	0.0328365	1	11.9175	0.103304	3.99518e-07	0.00372732	0.000549998	0.00172808	0.000447846	0.000381382	0.000719884	0.000612187	0.000425709
TRIM66	8	0.0330639	1	9.24523	0.235526	5.71957e-07	0.00572704	0.000699718	0.00457178	0.00111755	0.000616809	0.000820798	0.000702961	0.00240379
DGAT1	8	0.0330866	1	7.39856	0.388593	1.4552e-07	0.00280918	0.00636399	0.00547086	0.000878659	0.00225141	0.00128011	0.00122595	0.00122884
C7orf61	8	0.0331201	1	10.6228	0.155941	1.83712e-06	0.00329988	0.000683657	0.0110212	0.000533554	0.00068802	0.000538817	0.000542608	0.00552891
WDR49	8	0.0331953	1	8.5339	0.287873	1.15362e-07	0.0108675	0.00154066	0.0261393	0.000483388	0.00078859	0.00221575	0.00307697	0.00073133
BCL2L11	8	0.0332942	0	6.59159	0.472603	0	0.00304733	0.0040288	0.00378901	0.000839879	0.00271388	0.00351042	0.00186382	0.00139335
C9orf47	8	0.0333177	1	7.64191	0.365225	6.58244e-09	0.00161816	0.00119604	0.0075286	0.00072128	0.00943117	0.00136385	0.0018061	0.00234568
HES4	8	0.0334534	1	7.76948	0.353359	1.13248e-06	0.0118376	0.00101237	0.00516464	0.0214721	0.00150459	0.00175332	0.000561387	0.000699296
ARVCF	8	0.0334721	1	8.3371	0.303809	6.19987e-08	0.00415777	0.000935476	0.00258523	0.00103776	0.00190109	0.000810493	0.000752515	0.00163597
C11orf16	8	0.0335149	1	12.4732	0.0860313	2.87462e-06	0.00369658	0.000742169	0.0016558	0.000396627	0.000538269	0.000736465	0.000438863	0.000506424
STUB1	8	0.0336307	1	9.67016	0.208048	3.26164e-06	0.00576805	0.000848731	0.0023158	0.00119848	0.00051577	0.000566213	0.000713775	0.00140521
DNAJC21	8	0.033673	0	4.97467	0.663055	0	0.00920366	0.00107552	0.00497813	0.00219573	0.00220224	0.000887875	0.00116834	0.00125434
NYAP1	8	0.0337833	1	10.1723	0.179016	1.41275e-06	0.0053883	0.00075301	0.0151218	0.000546237	0.000914372	0.000623793	0.000597669	0.00886896
SOX4	8	0.033957	0.9834	7.06952	0.421677	6.88934e-08	0.00925472	0.00268262	0.0628939	0.000541041	0.00204301	0.00652459	0.00118003	0.00138798
GPCPD1	8	0.0339686	1	7.27709	0.400611	9.92376e-09	0.00399323	0.001979	0.00373555	0.00115891	0.00108142	0.00101435	0.00125376	0.00257676
WDR93	8	0.0341142	0	6.70588	0.460132	0	0.00471936	0.0010895	0.00241409	0.0012612	0.00294939	0.00104872	0.00654007	0.00254339
LRFN3	8	0.0341226	1	7.08205	0.420387	4.02714e-08	0.00589276	0.000886032	0.00206095	0.00201121	0.00167687	0.00098418	0.00136056	0.00131231
TTPA	8	0.0341994	1	7.52815	0.376031	4.82551e-08	0.0956536	0.00185921	0.00202515	0.00124027	0.00337184	0.000886776	0.00123395	0.000804483
SPAG7	8	0.0343299	1	7.45329	0.383255	2.1394e-07	0.00200169	0.00062683	0.0158662	0.00543481	0.0174636	0.000420167	0.000985415	0.0217725
RNF180	8	0.0345645	1	12.9208	0.0740622	7.54304e-07	0.00255949	0.000537298	0.00184684	0.000263759	0.00308592	0.0005647	0.000916577	0.000397434
PIK3C3	8	0.0348842	0	6.89529	0.439864	0	0.00933819	0.000869543	0.00186229	0.00309271	0.0213916	0.000573051	0.00652893	0.00251345
CBFA2T2	8	0.0349714	0	6.54347	0.477907	0	0.00768336	0.00191383	0.00413358	0.00201835	0.00116636	0.000634688	0.00163119	0.00339752
CDK5RAP3	8	0.0351091	0	4.75344	0.690023	0	0.00379014	0.00152505	0.00658165	0.000965479	0.00481365	0.00122269	0.00901186	0.003246
KRT79	8	0.0351935	1	9.66712	0.208236	3.45126e-07	0.00202864	0.000909426	0.0120361	0.000992191	0.000846972	0.00143805	0.000621687	0.000763774
CHRNE	8	0.0353299	1	7.8882	0.342556	3.47204e-07	0.00162437	0.00066934	0.00897789	0.00288932	0.0520109	0.00040954	0.000993109	0.00135448
LRP3	8	0.035537	1	8.10219	0.323669	5.88049e-07	0.0127326	0.000605701	0.00578167	0.0014196	0.00115473	0.000452319	0.000371854	0.238922
WDR82	8	0.0357295	0	6.73417	0.457073	0	0.00767518	0.0023339	0.206422	0.00134024	0.00269491	0.00141365	0.00114121	0.00104438
LACTB2	8	0.0357602	0	5.72321	0.572414	0	0.00519157	0.000965574	0.00400389	0.00158393	0.00373284	0.000901898	0.00301049	0.0026413
MMP19	8	0.0357748	1	10.5811	0.157965	1.01546e-05	0.00256229	0.000739438	0.00219441	0.000679512	0.000622875	0.000739303	0.00129485	0.000414585
CLRN2	8	0.0358641	0	4.23891	0.751886	0	0.022334	0.0316324	0.0181304	0.00079316	0.00382319	0.00168691	0.235634	0.00177666
PRDM9	8	0.0359274	1	7.94309	0.337639	3.5168e-08	0.00316309	0.00944048	0.0547388	0.000422166	0.00108848	0.00303362	0.00195572	0.000787147
ANKAR	8	0.03594	0.273866	7.01922	0.426881	9.93379e-09	0.125217	0.000921722	0.0052537	0.00195322	0.000568444	0.000418627	0.000973311	0.00199193
TSC22D4	8	0.0359623	1	10.5492	0.159529	1.6117e-06	0.00298099	0.000733544	0.00838388	0.000566975	0.000765452	0.000555885	0.000581217	0.00779105
PLEC	8	0.0359988	1	9.9016	0.194219	1.29652e-06	0.00268613	0.00107795	0.00282185	0.0010857	0.000521617	0.00067291	0.00133369	0.00048446
FBXO7	8	0.0361353	0	6.5174	0.480792	0	0.00347742	0.00144581	0.00404815	0.00119049	0.00369927	0.000878382	0.00730528	0.00719133
GSDMD	8	0.0361415	0	5.08763	0.64927	0	0.00755155	0.000863592	0.00442427	0.000436654	0.00342317	0.00250638	0.00867877	0.0031947
KRTAP15-1	8	0.0361594	1	8.54594	0.286919	5.9745e-07	0.00259336	0.000508857	0.00501657	0.0147435	0.00070283	0.00226207	0.000892782	0.000522005
ZNF620	8	0.0363016	1	10.4341	0.165277	4.25978e-07	0.00343363	0.000564924	0.00343272	0.000503695	0.00118127	0.00204142	0.000488499	0.000908893
OR7D2	8	0.0363624	1	9.55094	0.215481	6.16559e-07	0.00510551	0.00104261	0.0018435	0.00106715	0.00101723	0.000915357	0.000951834	0.000452445
SLC13A5	8	0.0363882	1	9.24652	0.235438	2.24079e-07	0.0121331	0.000602236	0.00156152	0.00137677	0.000982685	0.000625948	0.000854358	0.00154899
REC8	8	0.0365217	0	6.85917	0.443689	0	0.0111287	0.00497161	0.00288193	0.0264785	0.00118681	0.000508808	0.00070627	0.00400932
ACTR3B	8	0.0366733	1	10.4485	0.16455	6.70847e-08	0.0120789	0.00117526	0.00151116	0.000610998	0.000993466	0.000751821	0.000789407	0.00149448
ZNF846	8	0.0368893	1	7.31241	0.397093	2.68196e-07	0.00170368	0.0295923	0.00406736	0.00123383	0.000854445	0.000402364	0.0011208	0.000879079
ZMAT2	8	0.0369156	1	10.0667	0.184823	2.79568e-06	0.00266829	0.000237585	0.00269617	0.000427945	0.00810286	0.000218154	0.00050123	0.00045163
MLXIPL	8	0.0369655	0	6.48107	0.484829	0	0.00235531	0.0142682	0.00610606	0.000654841	0.038749	0.0646342	0.00141954	0.0223974
ADCY9	8	0.0370828	1	7.18676	0.409697	7.39561e-09	0.00753231	0.00150669	0.00964642	0.00176193	0.000840757	0.00129793	0.00193565	0.000859872
OLFML1	8	0.0370945	1	9.32999	0.229824	1.64523e-07	0.00689721	0.000680493	0.00510527	0.000863135	0.000817006	0.00134581	0.000718172	0.00227488
FNDC3A	8	0.0372648	1	8.95528	0.255883	1.96574e-07	0.00220903	0.000781545	0.0103435	0.00178841	0.000627987	0.000937267	0.00147216	0.00102245
PILRA	8	0.0376697	1	11.6714	0.111895	3.27379e-06	0.00337242	0.000608782	0.00882174	0.000449556	0.000559103	0.00045593	0.000451267	0.0096849
RHBDL1	8	0.0378309	1	10.0424	0.186185	3.46706e-06	0.00298662	0.000793244	0.00210512	0.00126986	0.000575016	0.00058235	0.000708569	0.00130924
EHF	8	0.0379544	0	2.72819	0.908957	0	0.064797	0.0104762	0.00438316	0.000814841	0.00343722	0.00285638	0.00199364	0.00367859
UPK1B	8	0.0381021	1	10.1907	0.178022	2.59873e-07	0.0037512	0.001833	0.00426432	0.000562873	0.000659194	0.0010137	0.00135765	0.00106149
DLG1	8	0.0381112	1	7.74754	0.355381	5.14419e-08	0.00237222	0.00238934	0.00297752	0.00297242	0.000824039	0.000660147	0.0012859	0.00113436
REN	8	0.0381248	1	7.69826	0.359951	1.28451e-08	0.00141535	0.010819	0.00520872	0.000687034	0.00217556	0.00145821	0.0018551	0.00175555
ASCL3	8	0.0381717	1	12.8975	0.0746447	2.62648e-06	0.00651365	0.000783527	0.00146799	0.00041966	0.000542912	0.000774801	0.000461501	0.000519563
OR11L1	8	0.0381823	1	11.5765	0.115375	8.21429e-07	0.00162062	0.0012326	0.00337635	0.000552042	0.000634837	0.0006451	0.000976308	0.000535915
AADACL4	8	0.0383566	1	8.87591	0.261689	4.08175e-07	0.00364641	0.000871929	0.00205891	0.00513981	0.000636166	0.000771165	0.00100002	0.0010821
SRSF12	8	0.0383777	0	6.75409	0.454925	0	0.00302647	0.0032149	0.0096842	0.000711765	0.00190877	0.00525079	0.00323834	0.00279684
MFSD1	8	0.0387238	0	6.9376	0.435406	0	0.003652	0.00223495	0.00370746	0.0022881	0.00131484	0.000995615	0.000959059	0.00113806
SCP2	8	0.0387706	1	7.53826	0.375063	1.33596e-07	0.00460165	0.000892399	0.00319193	0.00493152	0.000637602	0.000489002	0.00605929	0.00133977
TMEM147	8	0.0387925	0	6.97094	0.431912	0	0.00311915	0.00265449	0.00507991	0.00115497	0.0168233	0.00104068	0.00129858	0.018878
CCDC85C	8	0.0388281	1	11.0595	0.136045	3.88872e-07	0.00229322	0.00120414	0.00189429	0.000587897	0.000728021	0.000828022	0.00130147	0.00069889
SIRT4	8	0.0388405	1	9.24256	0.235707	1.35546e-06	0.00866052	0.00147667	0.00404961	0.00934501	0.00060015	0.00163357	0.000503811	0.000640073
BCL7B	8	0.0389063	1	8.60854	0.281996	3.90791e-07	0.00409285	0.000835916	0.0117446	0.000465407	0.00157875	0.00247364	0.000839639	0.00380726
SIPA1L1	8	0.0390491	0	5.0558	0.653154	0	0.266382	0.0018278	0.00328981	0.00303011	0.00110513	0.000802705	0.00168488	0.00113946
FAM160B2	8	0.0391146	0	3.23626	0.86232	0	0.027451	0.00820884	0.00422694	0.000946156	0.0054142	0.00202368	0.00180462	0.00173411
NPFFR1	8	0.0391217	0	4.3495	0.738756	0	0.0538879	0.00347611	0.0342256	0.00115249	0.0204764	0.00118241	0.0013347	0.0031483
VAV1	8	0.039191	1	7.75992	0.354239	6.27162e-08	0.15389	0.00142249	0.00640082	0.000676068	0.00277865	0.00377282	0.00154084	0.000630891
TNN	8	0.0392047	1	7.43366	0.385164	6.72595e-09	0.00923013	0.00243391	0.00333863	0.000985619	0.00100384	0.00132812	0.00336992	0.00163055
NUFIP1	8	0.03923	1	9.39097	0.225791	2.67529e-08	0.0269809	0.0005941	0.0204315	0.00101025	0.000808996	0.000867206	0.000628394	0.0109255
GPR32	8	0.0392816	0	2.88078	0.895808	0	0.00518832	0.00180155	0.0456058	0.000897707	0.0107341	0.00274705	0.00243344	0.00243075
SPATA6L	8	0.0394345	1	7.93079	0.338737	1.065e-07	0.00394842	0.000989462	0.00276872	0.00237487	0.000696086	0.000471557	0.00123829	0.0106511
RHOT2	8	0.0395684	1	10.2876	0.17285	3.85641e-06	0.00475265	0.000726338	0.00176742	0.00140029	0.000542758	0.000517172	0.000613058	0.00133693
GEN1	8	0.0395766	0	5.30223	0.623133	0	0.0077499	0.000852895	0.00731163	0.00483429	0.00234144	0.000620088	0.00112094	0.0898441
HHLA1	8	0.0396034	1	7.50271	0.378476	2.41161e-08	0.0033327	0.00128247	0.00669393	0.00120528	0.00180457	0.000745385	0.000984089	0.0133675
FAM189A2	8	0.0396614	0	5.71559	0.573323	0	0.00222461	0.00218481	0.0351911	0.00162643	0.00291526	0.000318521	0.00227156	0.000643558
DAAM2	8	0.0397365	1	9.8237	0.198786	3.12643e-07	0.00239786	0.0010172	0.00150317	0.000686654	0.000925044	0.000306331	0.000607766	0.00177689
SSTR3	8	0.0398063	1	7.2845	0.399871	6.12472e-09	0.00943311	0.00127774	0.0225952	0.00107075	0.00116105	0.00181351	0.00135587	0.00201153
SIRPB2	8	0.03982	1	9.23745	0.236055	1.78761e-07	0.00259475	0.000626191	0.00223282	0.00143012	0.000926298	0.000961722	0.00113496	0.00117287
SLC29A4	8	0.039878	1	7.79779	0.350762	4.30727e-07	0.0114025	0.00230678	0.00282179	0.00133982	0.000872141	0.000808076	0.00109412	0.00229598
HR	8	0.0398896	0	2.55243	0.923098	0	0.0153172	0.00474817	0.00376767	0.000895025	0.0151687	0.0021015	0.00176392	0.00329401
TNNT1	8	0.0399877	1	9.04414	0.249503	1.57513e-06	0.0174144	0.0017969	0.0107659	0.0006411	0.000673824	0.00294721	0.00119207	0.000823575
FBXO21	8	0.0399978	0	6.19618	0.517039	0	0.00187672	0.00098922	0.0382386	0.00864389	0.00292398	0.000680931	0.00139485	0.000938318
XIRP1	8	0.0401021	1	7.74423	0.355687	4.60384e-08	0.0288222	0.00222855	0.00173976	0.00109463	0.00111869	0.000585372	0.00143491	0.0147817
KIFC2	8	0.0402867	0	6.18144	0.518731	0	0.00372694	0.00282343	0.00249004	0.00105189	0.0026093	0.00201024	0.0014268	0.00219331
VAMP8	8	0.0403478	1	9.98194	0.189599	9.83249e-07	0.00317649	0.000348008	0.00724817	0.000674816	0.00086977	0.000781071	0.00195637	0.00105472
ZCWPW1	8	0.0403755	1	12.0309	0.0995463	3.40783e-06	0.00288436	0.00060341	0.00627479	0.000441364	0.000572269	0.000457281	0.000462999	0.0128965
MEPCE	8	0.0403755	1	12.0309	0.0995463	3.40783e-06	0.00288436	0.00060341	0.00627479	0.000441364	0.000572269	0.000457281	0.000462999	0.0128965
CNIH4	8	0.0405741	1	8.70808	0.2743	9.07653e-07	0.00184373	0.000560644	0.00404047	0.00242177	0.00166592	0.000774923	0.00121624	0.00102174
PAPPA	8	0.0407058	1	9.52863	0.216896	1.00243e-07	0.00286592	0.00227344	0.00484855	0.000829864	0.00338318	0.000557554	0.000592243	0.000605434
MXD3	8	0.0407642	0	6.69879	0.460901	0	0.00402212	0.000887438	0.0123107	0.0044543	0.00140622	0.00137739	0.000803411	0.000648234
AP4S1	8	0.0407655	1	9.24073	0.235832	7.38793e-07	0.00308496	0.000484842	0.00434869	0.00101132	0.000832654	0.00677467	0.00228496	0.000450474
NFE2L1	8	0.0409925	1	7.65122	0.364351	1.48716e-07	0.00296598	0.000823586	0.00514966	0.0957995	0.00166527	0.000657583	0.000667149	0.00574408
GOLT1A	8	0.0411716	0	6.88058	0.441419	0	0.00711038	0.00239466	0.00245295	0.000698462	0.00220989	0.00639483	0.00377659	0.00513468
NDUFB2	8	0.0412501	1	9.64833	0.209394	1.74589e-06	0.00503759	0.000749182	0.00177811	0.000938184	0.00136454	0.00145535	0.00113665	0.0005708
HRAS	8	0.0412999	0.205463	7.01441	0.427381	8.39324e-09	0.0024369	0.00344458	0.0107268	0.00188493	0.00130415	0.000760583	0.00134009	0.0239841
B3GNT5	8	0.0414692	0	6.3939	0.49458	0	0.00289699	0.0215557	0.0023706	0.00073596	0.00341388	0.0248942	0.00321117	0.00235536
TIGD5	8	0.041547	0	5.23856	0.630876	0	0.0120182	0.000543872	0.0214162	0.000351336	0.000926808	0.00244071	0.0064518	0.000640455
TRMT6	8	0.0416704	0	6.99814	0.429073	0	0.00313246	0.00206378	0.002932	0.00127552	0.00129232	0.00136448	0.00260163	0.00311242
RAD1	8	0.0417524	0	6.0312	0.536111	0	0.00893112	0.00113823	0.0294023	0.00153897	0.00457009	0.00116598	0.00173475	0.00213592
CFHR4	8	0.0418664	1	9.13173	0.243336	8.70056e-07	0.00560299	0.000557674	0.00178225	0.00148659	0.00131611	0.00059905	0.000856137	0.00254042
AKTIP	8	0.0419008	1	16.003	0.0250889	4.59699e-07	0.00126063	0.000708642	0.00151121	0.00028288	0.000739487	0.000575614	0.00101474	0.00050384
KCNQ5	8	0.0419375	1	8.51129	0.289672	3.62457e-08	0.0242409	0.00100114	0.00171021	0.00134396	0.000874652	0.00072504	0.00347292	0.0012076
IRAK2	8	0.0419652	1	8.94259	0.256804	9.32761e-08	0.00590327	0.00164135	0.00244111	0.000702133	0.00104885	0.00136986	0.00275378	0.000746924
RNF31	8	0.0420083	0	6.71865	0.45875	0	0.0243974	0.00926167	0.00366386	0.00789286	0.00141317	0.000527105	0.000786655	0.0196237
F13B	8	0.0420604	1	9.6634	0.208464	1.51547e-06	0.00203514	0.000574534	0.00223501	0.00182374	0.000757482	0.00041924	0.000627449	0.00247263
ATAD5	8	0.0423113	1	10.3012	0.17214	3.62544e-06	0.13416	0.00448728	0.017238	0.00112474	0.000408413	0.000679314	0.000663144	0.000560832
PNPO	8	0.042616	0	4.94452	0.666734	0	0.0141	0.00142324	0.00380961	0.0019006	0.00500349	0.000904424	0.00151076	0.00218036
ZNF619	8	0.0426236	1	11.1326	0.132939	5.98171e-07	0.00211609	0.000509188	0.0117413	0.000477588	0.00115377	0.00250468	0.000438724	0.000811707
TATDN2	8	0.0428905	1	7.56954	0.372076	9.22524e-09	0.00942778	0.0028363	0.0016337	0.000830273	0.00137164	0.00172549	0.00367016	0.00159756
CSNK1A1L	8	0.0429279	1	8.74267	0.271663	1.5732e-07	0.00317364	0.000468536	0.00568618	0.00153352	0.00110837	0.00341028	0.00184296	0.000812833
RAB24	8	0.0429474	0	6.10152	0.527946	0	0.0348672	0.000921944	0.016135	0.00431342	0.00128855	0.00148494	0.000839882	0.000652952
TOE1	8	0.0429681	1	10.1415	0.180695	1.95267e-06	0.00317408	0.000794389	0.00147301	0.000745074	0.000646787	0.000381537	0.00278922	0.00104813
TEX33	8	0.0429873	1	7.54782	0.374148	3.3207e-08	0.0225107	0.00105714	0.021373	0.000995711	0.00327991	0.00320832	0.000986044	0.000861502
VPS29	8	0.0431615	0	4.2861	0.746298	0	0.00651736	0.00559005	0.00175446	0.000868074	0.0536268	0.0019485	0.00342232	0.00773032
NSD1	8	0.0433485	1	7.48679	0.380011	5.39344e-08	0.00510234	0.000970518	0.00625301	0.00161184	0.0021198	0.00233879	0.000911895	0.000871299
OTOGL	8	0.0434019	1	9.766	0.202226	7.2571e-07	0.0119092	0.00129321	0.00431696	0.00116698	0.000473714	0.000598954	0.004069	0.000560309
VPS26B	8	0.0434351	0	6.81277	0.448632	0	0.00738908	0.0014502	0.0057084	0.00103068	0.0076213	0.00336777	0.00149357	0.00184248
OR2W3	8	0.0435188	1	12.0955	0.0974607	1.15636e-06	0.00218792	0.00166334	0.00309213	0.000538579	0.000482108	0.000545481	0.00103848	0.000612598
PRM3	8	0.043569	0	6.58736	0.473069	0	0.00237296	0.00241881	0.00523603	0.00155364	0.00161174	0.00118742	0.00366163	0.00124787
NAB2	8	0.0435985	0	6.63688	0.46764	0	0.0102553	0.000899512	0.00366923	0.0028202	0.0117804	0.000750187	0.00116527	0.010539
STK24	8	0.0436367	1	11.5478	0.116444	8.36705e-07	0.00198596	0.000497494	0.00262876	0.0012914	0.000531188	0.000592549	0.000326022	0.000605798
F2RL1	8	0.0436413	1	9.90192	0.1942	1.99259e-07	0.00198923	0.00118111	0.00453145	0.000811222	0.00155867	0.00111109	0.000717625	0.00100841
PSMC6	8	0.0437111	1	8.26594	0.309729	1.04007e-07	0.00232822	0.00149225	0.0133577	0.00347498	0.000885935	0.00151441	0.00109147	0.000704545
EVC	8	0.0437612	0	6.56018	0.476062	0	0.00355865	0.00289048	0.00497273	0.00243555	0.00350422	0.000682878	0.00120152	0.00171085
PRELP	8	0.0437953	1	7.16192	0.412218	5.13268e-09	0.00182282	0.00682654	0.0182144	0.000826373	0.00195728	0.00200798	0.00172079	0.0093654
SNX19	8	0.0438296	0	5.40605	0.610539	0	0.00337703	0.00168905	0.0198799	0.00336071	0.00129141	0.000847816	0.00326992	0.000875187
CCDC158	8	0.0439453	0	6.36043	0.498349	0	0.00495993	0.000926165	0.00543267	0.0020875	0.00984521	0.00107449	0.00242669	0.0010965
OR7E24	8	0.0439526	0	6.6502	0.466186	0	0.0104744	0.00133701	0.00693916	0.00225986	0.00104198	0.00165947	0.0013725	0.000776478
FGFR1	8	0.0439782	1	9.79003	0.200788	1.2211e-06	0.00247774	0.000631207	0.00291629	0.00119692	0.00180115	0.000403571	0.000444232	0.00184962
CDK5RAP1	8	0.0440641	0	5.27982	0.625857	0	0.00308481	0.00166322	0.00541955	0.00242378	0.00124711	0.000791221	0.00217833	0.00375967
ARC	8	0.0441302	0	5.70553	0.574522	0	0.015732	0.00234527	0.00309734	0.0075705	0.00131318	0.000692995	0.000862972	0.00146616
PSMG4	8	0.0442866	1	12.2926	0.0913377	9.60092e-07	0.00169011	0.000541959	0.00483699	0.000447653	0.000775247	0.00061922	0.000906424	0.00426447
WDFY2	8	0.0443025	0	4.2729	0.747863	0	0.00336492	0.00429792	0.0268079	0.000968781	0.00238618	0.00137275	0.00299418	0.0102759
AZGP1	8	0.0443068	1	9.35234	0.22834	3.17706e-07	0.00471184	0.000751297	0.00190059	0.00138844	0.00108611	0.000893246	0.000813527	0.00188325
NRIP3	8	0.0443557	1	9.39013	0.225846	2.66647e-07	0.00315494	0.00102342	0.0034407	0.000639493	0.00116172	0.00665559	0.00070527	0.000996581
DRAXIN	8	0.044411	0	3.18572	0.867306	0	0.0380893	0.0108274	0.00570329	0.00121356	0.0025962	0.000994955	0.00940675	0.0051822
EXOC3L2	8	0.044638	1	7.51494	0.377299	4.46346e-08	0.00729024	0.00085529	0.00247827	0.00134111	0.00152821	0.00122342	0.00208105	0.00203988
PLEKHF1	8	0.0448052	1	7.26217	0.402102	5.53965e-09	0.0155868	0.00400818	0.00176431	0.00121922	0.00129788	0.00111068	0.00232312	0.00218825
NDUFB4	8	0.0448375	0	6.9317	0.436026	0	0.00238736	0.00160875	0.0037906	0.000601672	0.00173339	0.00196344	0.00747297	0.00553852
RGS22	8	0.0449177	0	6.53788	0.478525	0	0.0180172	0.000986488	0.063724	0.00326139	0.0029835	0.000758032	0.000888801	0.0463506
PGRMC2	8	0.0449758	1	10.6643	0.153948	2.93618e-07	0.00189221	0.00040794	0.028519	0.000720559	0.00113731	0.000902737	0.000792912	0.00144009
C12orf4	8	0.0449957	1	9.531	0.216745	1.34874e-07	0.00492095	0.0045898	0.197664	0.000556872	0.00075399	0.000654423	0.00136782	0.00723381
GLYATL1	8	0.0451002	1	7.55985	0.372999	9.60069e-08	0.00236734	0.00185609	0.00207277	0.00272778	0.000995459	0.000646263	0.00127977	0.000905468
OCA2	8	0.0451379	1	11.4617	0.119708	1.46246e-07	0.00135925	0.000648144	0.00235515	0.0007052	0.000752918	0.000506508	0.00141811	0.000986714
CXCL2	8	0.0454186	1	9.40367	0.224958	7.84571e-07	0.0019513	0.000799803	0.0104307	0.00220323	0.00258247	0.000924638	0.000607221	0.00077834
CC2D1A	8	0.0454533	0	4.5394	0.715968	0	0.109076	0.00129101	0.00772513	0.000510317	0.0023025	0.00177679	0.0139961	0.0261331
PI4K2B	8	0.045461	1	10.0724	0.184505	1.73046e-06	0.00129006	0.000374961	0.0089495	0.00709523	0.00131227	0.000334291	0.000530328	0.00055914
ARL5A	8	0.0455044	1	8.04639	0.328521	6.53306e-07	0.00290313	0.00138357	0.00288478	0.00158946	0.000809583	0.000416012	0.000516854	0.0108729
BRIX1	8	0.0455456	0	5.96053	0.544366	0	0.0164014	0.00115828	0.0234955	0.00164748	0.00509852	0.00111794	0.00181679	0.00268344
SSR2	8	0.0455901	1	12.2574	0.0924066	3.34537e-06	0.00303779	0.000442382	0.00165375	0.000584129	0.000949828	0.00080693	0.000487997	0.000767258
ENG	8	0.045607	1	12.0824	0.0978817	1.1604e-06	0.00320766	0.0013915	0.0026161	0.000465334	0.00103522	0.00105762	0.000465451	0.000580427
EDNRB	8	0.0456623	1	10.2935	0.172542	2.51941e-08	0.00203677	0.00150273	0.00151256	0.00043553	0.00150685	0.00124702	0.00108391	0.00182757
ME3	8	0.0457755	1	7.99349	0.333169	1.0074e-07	0.0021419	0.00359283	0.00242992	0.00181315	0.0026795	0.000388271	0.000949829	0.000445809
AKIP1	8	0.0457948	1	13.0086	0.0718989	2.51914e-06	0.00190702	0.000807346	0.0017755	0.000519137	0.000734149	0.000944433	0.000572745	0.000749625
PARP8	8	0.0460353	1	7.86915	0.344274	3.68331e-08	0.0205611	0.000631972	0.0142735	0.00210059	0.00117284	0.000679598	0.00105976	0.00333823
TIFAB	8	0.0460659	1	7.89765	0.341706	9.12432e-08	0.0603943	0.00405018	0.00550108	0.00149852	0.000764834	0.000869693	0.00268117	0.00103151
NAA60	8	0.0461012	1	9.82429	0.198751	7.32995e-07	0.0156668	0.0010269	0.00930531	0.00143693	0.000537664	0.00213996	0.000742719	0.00122915
SARS	8	0.0462287	1	7.2845	0.399871	4.03935e-08	0.00212731	0.00157274	0.00308388	0.0115926	0.00140755	0.000657095	0.000871745	0.00213966
TICAM1	8	0.0462626	0	6.10322	0.52775	0	0.00943044	0.00298971	0.00221854	0.00114697	0.00134038	0.00164135	0.00283753	0.00688424
C12orf29	8	0.0463821	0	6.70204	0.460548	0	0.00174365	0.0071651	0.00476645	0.000512925	0.00233152	0.000839004	0.00226097	0.00175254
LCT	8	0.046471	1	10.2187	0.176515	2.4541e-06	0.0234946	0.00088564	0.00152141	0.0591913	0.00049015	0.00049582	0.00056488	0.000854311
VIMP	8	0.0466453	1	10.2607	0.174276	3.87266e-07	0.00490713	0.00556523	0.00963215	0.000638203	0.000669826	0.00134745	0.00102984	0.000560437
GTF2B	8	0.0468211	0	6.27409	0.508135	0	0.00416551	0.000909843	0.0056046	0.00052448	0.00880153	0.00444035	0.00596041	0.00394648
RPL14	8	0.0468621	1	9.28736	0.232678	8.23125e-07	0.00924788	0.000672183	0.0133735	0.00058185	0.00235273	0.00229843	0.000457069	0.000747058
HBE1	8	0.0470063	1	7.40071	0.388383	9.23976e-09	0.00222122	0.00298874	0.00473372	0.00054509	0.00177409	0.0040182	0.00150459	0.00915126
NUDT18	8	0.0475396	0	3.04251	0.881042	0	0.0176304	0.0110511	0.00396657	0.000989542	0.00618797	0.00236748	0.00176218	0.00224193
RPH3AL	8	0.0475556	1	7.21461	0.406882	7.28232e-09	0.00268751	0.00892591	0.00959418	0.00127648	0.00156237	0.00118186	0.00122377	0.00282536
SEC24B	8	0.0475633	1	10.231	0.175856	8.19272e-07	0.00143	0.000717936	0.00902809	0.0015572	0.00100366	0.000789769	0.000758865	0.00121285
OR2V1	8	0.0476914	1	7.50246	0.3785	4.42255e-08	0.00260149	0.00103166	0.00483863	0.00171762	0.00258611	0.00123216	0.00102447	0.0015579
CUBN	8	0.0476991	1	10.1135	0.18223	2.07167e-07	0.00835727	0.000721221	0.00226463	0.00038286	0.000619971	0.0135746	0.00328283	0.00043813
E2F1	8	0.0477671	1	7.5488	0.374054	1.72419e-07	0.0697319	0.00161233	0.00392846	0.00141459	0.000875549	0.000529521	0.00196639	0.00251688
MBD3L3	8	0.0478416	0	5.19803	0.63581	0	0.0056771	0.00368689	0.00281023	0.00119908	0.00200996	0.00156024	0.193267	0.00150558
DHRS9	8	0.0478753	1	12.3485	0.0896654	5.85147e-07	0.00310936	0.00115886	0.00144513	0.000460949	0.000570027	0.000406313	0.00197076	0.00126391
NFATC2	8	0.047918	1	7.26724	0.401595	4.001e-09	0.00299031	0.00100703	0.00424956	0.00203585	0.00145417	0.00171805	0.00145413	0.000961316
C1orf198	8	0.0480261	1	7.22501	0.405834	2.11678e-09	0.00141816	0.00201679	0.00309267	0.000858272	0.00826296	0.00189898	0.00339009	0.00906829
ROBO1	8	0.0480554	0	5.4999	0.599196	0	0.0047151	0.00367485	0.00588693	0.00243878	0.00632362	0.000438078	0.0038256	0.00136756
PPP1R35	8	0.0480764	1	9.80035	0.200172	2.31476e-06	0.458636	0.000941413	0.00668088	0.000720046	0.00106132	0.000920397	0.000748347	0.0959459
SYT9	8	0.0480825	1	9.77836	0.201485	8.31668e-08	0.00305403	0.00118065	0.00552214	0.000694963	0.000677983	0.00319092	0.0012284	0.00108478
DKK4	8	0.0481268	1	10.2202	0.176434	6.87902e-06	0.0169312	0.00154199	0.00467373	0.00216868	0.000420298	0.00057555	0.00058131	0.00151936
FNDC5	8	0.0481341	1	9.19071	0.239253	1.19664e-06	0.00248699	0.000582487	0.00263916	0.00927442	0.00189293	0.00134034	0.00116733	0.000462852
SYK	8	0.0483182	0	4.48827	0.722129	0	0.00396687	0.00222409	0.00489888	0.00542368	0.00437446	0.00066109	0.00109982	0.00164501
VWA8	8	0.0484334	0	6.27171	0.508405	0	0.00155645	0.00240954	0.00859053	0.000952455	0.00477364	0.00246154	0.00930635	0.00226515
ADIPOR2	8	0.0485527	1	11.4795	0.11903	7.60716e-07	0.0345883	0.000491665	0.0027788	0.000659773	0.0012713	0.000782611	0.000412458	0.00159898
PEX12	8	0.0485606	0	6.62848	0.468559	0	0.0081297	0.00150403	0.251104	0.000976678	0.00219947	0.0270045	0.00190016	0.00138967
OPRL1	8	0.0486736	1	7.91366	0.340269	1.56252e-07	0.0201264	0.00150914	0.00203788	0.00218202	0.000988929	0.00111229	0.00228	0.000895431
KIDINS220	8	0.048677	1	8.89345	0.260396	3.69728e-07	0.00704679	0.000477401	0.00529331	0.000856449	0.00208467	0.00402935	0.00133532	0.0011722
LTF	8	0.0486949	1	7.61557	0.367709	6.52498e-08	0.00203732	0.00102335	0.0273718	0.00418603	0.004809	0.00103568	0.00149646	0.000748288
SYT13	8	0.0487437	1	7.48473	0.380211	5.06512e-08	0.00274594	0.00849934	0.00182082	0.000828073	0.0015189	0.000357185	0.00213419	0.000514125
MMS19	8	0.0487467	1	10.4068	0.16667	7.61529e-07	0.00219391	0.00113416	0.00170712	0.00135852	0.000877786	0.000694665	0.000819123	0.000941806
PLA2G1B	8	0.048806	1	9.81587	0.19925	1.51985e-06	0.00347445	0.00137714	0.0591497	0.00743385	0.000666833	0.00281394	0.000465354	0.00070597
PPM1M	8	0.0488241	0	6.84385	0.445317	0	0.00604744	0.00389756	0.00636222	0.00147039	0.00249009	0.00160421	0.00131408	0.00123936
NUP188	8	0.0488587	0	5.67371	0.578322	0	0.0353459	0.00383406	0.00251983	0.00496269	0.00253631	0.000660367	0.000969326	0.00219896
MTO1	8	0.048878	1	10.9993	0.13865	2.52815e-06	0.00397214	0.000521204	0.00222373	0.00236629	0.000445057	0.00120372	0.000565391	0.00102721
SPPL3	8	0.0490658	1	8.28984	0.307731	1.71153e-07	0.00196593	0.00292914	0.0173171	0.00613287	0.00155048	0.000736212	0.000705862	0.00093215
ITGB3	8	0.0491139	1	11.6071	0.114241	1.93974e-06	0.00207949	0.000362494	0.00443545	0.000719324	0.000401124	0.00101188	0.00162533	0.000556
PUF60	8	0.049143	1	12.5403	0.0841336	1.51298e-06	0.0317516	0.00100986	0.0015227	0.000571981	0.00104339	0.000723969	0.000541698	0.00131899
KRTAP13-4	8	0.0492305	1	7.83548	0.347325	2.64784e-07	0.00332286	0.000669691	0.00643795	0.013268	0.00095917	0.00349055	0.00126583	0.000723519
HRG	8	0.0492601	0.418729	7.02943	0.425822	7.54114e-10	0.00415498	0.00161097	0.00187388	0.000773454	0.00517211	0.00825484	0.0416556	0.0620387
FZD8	8	0.0492714	1	9.18249	0.239819	4.48322e-06	0.003382	0.00463216	0.00805622	0.0216785	0.000698549	0.000595146	0.000484097	0.00102129
EGFLAM	8	0.0492832	1	10.3707	0.16852	4.30152e-07	0.00350022	0.000460841	0.00774309	0.00271009	0.00046303	0.000621597	0.000471316	0.121639
BHMT	8	0.049375	1	12.0424	0.099172	7.20452e-07	0.00284254	0.000658979	0.00155209	0.00067989	0.000639677	0.000761387	0.00167728	0.000791239
AUTS2	8	0.0494909	1	15.1626	0.0339703	1.70325e-07	0.00137337	0.000721877	0.00896301	0.000248086	0.000356446	0.000795023	0.000741915	0.000383028
PILRB	8	0.0495166	1	12.121	0.0966498	3.19482e-06	0.00252259	0.000734738	0.0201974	0.000550496	0.000631167	0.000599516	0.000537569	0.0178683
SMC6	8	0.0496171	0	5.38395	0.613217	0	0.0307528	0.000783722	0.00351948	0.0267474	0.00414841	0.000568916	0.00109952	0.0107978
FAM71F2	8	0.0496279	1	8.08192	0.325426	8.9981e-08	0.0054946	0.000853773	0.00157166	0.00141301	0.00284106	0.000627469	0.00175927	0.00387603
DNAH1	8	0.0496953	0	6.60985	0.470599	0	0.0560494	0.000727814	0.0845833	0.00267976	0.00455502	0.00143373	0.0018361	0.000888766
POLB	8	0.0497783	1	9.55779	0.215048	4.20099e-06	0.042003	0.002355	0.00870119	0.00271367	0.0004737	0.00058622	0.000696511	0.00187545
PPARG	8	0.049786	1	10.2484	0.174931	1.147e-06	0.457362	0.00051041	0.00153114	0.00156031	0.00032237	0.000360255	0.000727731	0.000612399
NAP1L1	8	0.049901	1	8.05609	0.327674	1.23156e-07	0.00315906	0.000615239	0.00389155	0.0011632	0.000683222	0.0016326	0.00103294	0.00166527
MKNK2	8	0.0499334	1	8.20426	0.314928	6.12475e-07	0.00393958	0.000740942	0.00197315	0.00571998	0.00202958	0.00109813	0.00155395	0.000664417

## Sheet: Supplementary Table 6
Significant Hub genes from our gene and subnetwork GWAS meta-analysis using ancMETA encompassing SUIC, ICV, Accumbens, Caudate, Hippocampus, Pallidum, Thalamus, and Putamen.
Hub	#Study	Overall P	I2	Q	P_Q	TAU_SQUARE	P_SUIC	P_Caudate	P_ICV	P_Accumbens	P_Thalamus	P_Pallidum	P_Putamen	P_Hippocampus
NEB	8	0.0123029	1	7.28139	0.400182	8.41235e-08	0.438469	0.0807335	0.164009	0.198514	0.0607616	0.0519236	0.0863438	0.0558922
EEF1D	8	0.0138379	0	6.1252	0.525209	0	0.241088	0.0656786	0.433356	0.0326769	0.139488	0.372737	0.416809	0.115125
B2M	8	0.0190595	0	6.53227	0.479145	0	0.346704	0.0869143	0.235765	0.414849	0.0811578	0.0622125	0.07692	0.0394692
VHL	8	0.0234845	1	9.00413	0.252359	3.71435e-07	0.237637	0.106877	0.352993	0.0534301	0.0754531	0.108364	0.122068	0.0481536
UHRF1	8	0.0288478	0.831109	7.05867	0.422797	2.72712e-09	0.252665	0.211437	0.150639	0.0831965	0.226542	0.100272	0.460482	0.444929
HIVEP1	8	0.0328365	1	11.9175	0.103304	3.99518e-07	0.275024	0.0544621	0.158319	0.0444926	0.0379573	0.0707975	0.0604803	0.0423198
BCL2L11	8	0.0332942	0	6.59159	0.472603	0	0.243069	0.287165	0.277601	0.0821166	0.224729	0.26556	0.168616	0.131337
STUB1	8	0.0336307	1	9.67016	0.208048	3.26164e-06	0.339503	0.0829436	0.200208	0.114623	0.0511327	0.0560352	0.0702161	0.132331
VIM	8	0.0350834	1	10.3453	0.169837	3.98693e-08	0.147782	0.0896756	0.302763	0.0484208	0.102745	0.101323	0.0941262	0.161578
CDK5RAP3	8	0.0351091	0	4.75344	0.690023	0	0.277648	0.14222	0.356629	0.0937408	0.314037	0.116738	0.39195	0.25312
WDR82	8	0.0357295	0	6.73417	0.457073	0	0.374883	0.201389	0.4958	0.126854	0.223628	0.133037	0.109577	0.100916
DLG1	8	0.0381112	1	7.74754	0.355381	5.14419e-08	0.203867	0.204965	0.239386	0.239115	0.0806339	0.0650921	0.122209	0.10897
RAP2A	8	0.039105	0	6.07246	0.531314	0	0.308177	0.295992	0.158236	0.0879018	0.403978	0.126308	0.217579	0.466646
MEPCE	8	0.0403755	1	12.0309	0.0995463	3.40783e-06	0.234344	0.0596335	0.350584	0.0438568	0.0566221	0.0454174	0.0459775	0.423015
HRAS	8	0.0412999	0.205463	7.01441	0.427381	8.39324e-09	0.207985	0.262558	0.408211	0.170183	0.123775	0.0746586	0.12684	0.458079
IRAK2	8	0.0419652	1	8.94259	0.256804	9.32761e-08	0.342604	0.151544	0.208251	0.0691068	0.101319	0.129361	0.227026	0.0733652
STK24	8	0.0436367	1	11.5478	0.116444	8.36705e-07	0.177559	0.0493502	0.219735	0.122682	0.0526338	0.0585844	0.032489	0.059864
FGFR1	8	0.0439782	1	9.79003	0.200788	1.2211e-06	0.210544	0.0623125	0.236089	0.114487	0.163908	0.0401429	0.0441382	0.167556
RPL14	8	0.0468621	1	9.28736	0.232678	8.23125e-07	0.394509	0.0662451	0.425664	0.0575497	0.20261	0.199069	0.0453966	0.0733779
E2F1	8	0.0477671	1	7.5488	0.374054	1.72419e-07	0.485713	0.149243	0.283249	0.133116	0.0854422	0.0524716	0.176147	0.212967
NFATC2	8	0.047918	1	7.26724	0.401595	4.001e-09	0.240068	0.0975321	0.295372	0.181125	0.136406	0.157543	0.136402	0.0933594
NAP1L1	8	0.049901	1	8.05609	0.327674	1.23156e-07	0.248799	0.0607745	0.281777	0.111522	0.0673012	0.150852	0.0998814	0.153428

## Sheet: Supplementary Table 7
Significant Pathways per REACTOME
description	FDR value	genes	p-value	term name	transferred FDR value
Disease	1.12e-10	PSMD8|NFKBIA|POLR2I|PIK3R2|CCND1|LTF|APOA1|TUBA4A|IRAK2|VHL|PSMA6|ELOB|CP|CPSF6|GTF2E1|APP|ADAMTS1|S100A1|DUSP16|UBE2E1|PPFIBP1|SLC34A1|MRE11|PSEN1|GTF2F2|HNRNPA1|POLR2K|BLM|FGF17|G3BP2|MTOR|EXO1|DLL1|DUSP10|TAB2|VTA1|MAP3K7|GTF2B|HSPG2|RNF5|SYK|STAM|B4GALT1|RAD1|RAD9B|BCL2L11|EXT2|RPL14|RPS8|MAP2K7|CD14|ACAN|FGFR1|HRAS|SNRPB|RPS24|VAMP2|CHD4|ATP1A1|ITGB3|POLR2A|MAP2K6|AP2S1|VAV1|CYFIP2|AP2B1|CDC…	4.91e-14	HSA-1643685	0.995078
Signaling by Receptor Tyrosine Kinases	3.92e-09	STUB1|POLR2I|PIK3R2|CMA1|KIDINS220|AXL|PRKCE|RANBP10|PSEN1|GTF2F2|HNRNPA1|POLR2K|FGF17|MTOR|TAB2|STAM|SHB|PRKCZ|PTPRZ1|MDK|FGFR1|HRAS|CHD4|ADAP1|ITGB3|POLR2A|AP2S1|VAV1|YAP1|CYFIP2|AP2B1|ADCYAP1R1|CDC42	3.43e-12	HSA-9006934	0.840671
Signal Transduction	2.95e-07	DLD|PSMD8|NFKBIA|PARD6A|SMPD3|STUB1|POLR2I|PIK3R2|PFN1|CCND1|RGS2|TUBA4A|CMA1|VHL|KIDINS220|DSG1|PSMA6|APP|MAD2L1|RAD21|DUSP16|LEO1|AXL|PRKCE|TMOD3|RANBP10|PSEN1|ALDH1A3|ARHGEF25|GTF2F2|HNRNPA1|POLR2K|DLG1|NET1|ITSN2|FGF17|MTOR|ACTN2|DLL1|DUSP10|CDC73|UCHL5|TAB2|MAP3K7|TRAF1|SYK|STAM|SHB|PRKCZ|B4GALT1|UCN3|ADRA1A|ITSN1|EVL|BCL2L11|PICALM|PTPRZ1|CRHR1|MDK|FGFR1|HRAS|AMOTL2|RACK1|CHD4|ADAP1|VIM|NUM…	3.88e-10	HSA-162582	0.653018
Adaptive Immune System	1.5e-06	LCP2|PSMD8|NFKBIA|STUB1|PIK3R2|TUBA4A|VHL|RNF144B|PSMA6|ELOB|S100A1|UBE2E1|TRIM41|KIF15|MTOR|TAB2|MAP3K7|UBE2U|UBR2|HLA-DQA2|HLA-DQB1|UBR4|SYK|EVL|NFATC2|ITGB2|CD14|HRAS|AP2S1|VAV1|MAP3K14|AP2B1|KCTD7|FYB1|CDC42	2.62e-09	HSA-1280218	0.582391
Infectious disease	4.01e-06	PSMD8|NFKBIA|POLR2I|LTF|TUBA4A|IRAK2|VHL|PSMA6|ELOB|GTF2E1|APP|DUSP16|GTF2F2|HNRNPA1|POLR2K|G3BP2|TAB2|VTA1|MAP3K7|GTF2B|HSPG2|SYK|STAM|RPL14|RPS8|MAP2K7|SNRPB|RPS24|VAMP2|CHD4|ATP1A1|POLR2A|MAP2K6|AP2S1|VAV1|CYFIP2|AP2B1|CDC42	8.78e-09	HSA-5663205	0.539686
Immune System	1.13e-05	LCP2|PSMD8|NFKBIA|STUB1|PIK3R2|RAB3A|CCND1|MLEC|LTF|TUBA4A|IRAK2|VHL|DSG1|RNF144B|PSMA6|ELOB|IRF8|APP|S100A1|UBE2E1|PRKCE|TRIM41|KIF15|MRE11|PSEN1|POLR2K|PIGR|MTOR|TAB2|DHX9|MAP3K7|UBE2U|UBR2|HLA-DQA2|HLA-DQB1|AGER|UBR4|SYK|FTL|B4GALT1|EVL|BCL2L11|PTPRZ1|NFATC2|ITGB2|MAP2K7|CD14|HRAS|VAMP2|VIM|MAP2K6|AP2S1|VAV1|CYFIP2|MAP3K14|AP2B1|KCTD7|FYB1|EIF4A3|CDC42	2.97e-08	HSA-168256	0.494692
Nervous system development	1.3e-05	PSMD8|PIK3R2|PFN1|TUBA4A|PSMA6|ELOB|SLIT1|PABPC1|MAGOHB|PSEN1|DLG1|ITSN1|EVL|RPL14|RPS8|DCC|FGFR1|HRAS|RPS24|ROBO1|NUMB|ITGB3|AP2S1|YAP1|AP2B1|RDX|EIF4A3|CDC42	3.99e-08	HSA-9675108	0.488606
Axon guidance	1.76e-05	PSMD8|PIK3R2|PFN1|TUBA4A|PSMA6|ELOB|SLIT1|PABPC1|MAGOHB|PSEN1|DLG1|ITSN1|EVL|RPL14|RPS8|DCC|FGFR1|HRAS|RPS24|ROBO1|NUMB|ITGB3|AP2S1|AP2B1|RDX|EIF4A3|CDC42	6.26e-08	HSA-422475	0.475449
Processing of Capped Intron-Containing Pre-mRNA	1.76e-05	SF3A1|HNRNPL|POLR2I|CPSF6|SRRM2|CSTF3|MAGOHB|GTF2F2|HNRNPA1|POLR2K|DHX9|CHTOP|PPIL1|SMU1|PRPF40A|SNRPB|PUF60|POLR2A|EIF4A3	6.15e-08	HSA-72203	0.475449
mRNA Splicing - Major Pathway	2.28e-05	SF3A1|HNRNPL|POLR2I|SRRM2|MAGOHB|GTF2F2|HNRNPA1|POLR2K|DHX9|PPIL1|SMU1|PRPF40A|SNRPB|PUF60|POLR2A|EIF4A3	9.99e-08	HSA-72163	0.464207
Developmental Biology	6.67e-05	PSMD8|POLR2I|PIK3R2|PFN1|MED31|BMP4|TUBA4A|DSG1|MED4|PSMA6|ELOB|SLIT1|PABPC1|MAGOHB|PSEN1|POLR2K|DLG1|THRAP3|DLL1|ITSN1|EVL|RPL14|RPS8|DCC|FGFR1|HRAS|RPS24|ROBO1|NUMB|ITGB3|POLR2A|MAP2K6|AP2S1|YAP1|AP2B1|CTCF|RDX|EIF4A3|CDC42	3.51e-07	HSA-1266738	0.417587
RNA Polymerase II Pre-transcription Events	0.00011	POLR2I|ELOB|GTF2E1|LEO1|GTF2F2|POLR2K|CDC73|GTF2B|RTF1|POLR2A	6.48e-07	HSA-674695	0.395861
Fc epsilon receptor (FCERI) signaling	0.00015	LCP2|PSMD8|NFKBIA|PIK3R2|PSMA6|TAB2|MAP3K7|SYK|NFATC2|MAP2K7|HRAS|VAV1	9.43e-07	HSA-2454202	0.382391
Signaling by ROBO receptors	0.00016	PSMD8|PFN1|PSMA6|ELOB|SLIT1|PABPC1|MAGOHB|EVL|RPL14|RPS8|DCC|RPS24|ROBO1|EIF4A3|CDC42	1.07e-06	HSA-376176	0.379588
TCR signaling	0.00024	LCP2|PSMD8|NFKBIA|PIK3R2|PSMA6|TAB2|MAP3K7|HLA-DQA2|HLA-DQB1|EVL|FYB1	1.68e-06	HSA-202403	0.361979
Cytokine Signaling in Immune system	0.00027	PSMD8|NFKBIA|PIK3R2|CCND1|IRAK2|PSMA6|ELOB|IRF8|APP|UBE2E1|TAB2|MAP3K7|HLA-DQA2|HLA-DQB1|AGER|SYK|BCL2L11|PTPRZ1|ITGB2|MAP2K7|HRAS|VAMP2|VIM|MAP2K6|VAV1|MAP3K14|EIF4A3|CDC42	2.1e-06	HSA-1280215	0.356864
Metabolism of RNA	0.00027	PSMD8|SF3A1|HNRNPL|POLR2I|PSMA6|CPSF6|SRRM2|PABPC1|CSTF3|MAGOHB|PPP2R2A|GTF2F2|HNRNPA1|POLR2K|DHX9|CHTOP|PPIL1|RPL14|RPS8|SMU1|ELAVL1|PRPF40A|SNRPB|RPP14|RPS24|PUF60|POLR2A|EIF4A3	2.05e-06	HSA-8953854	0.356864
VEGFA-VEGFR2 Pathway	0.00032	PIK3R2|AXL|MTOR|SHB|PRKCZ|HRAS|ITGB3|VAV1|CYFIP2|CDC42	2.67e-06	HSA-4420097	0.349485
Formation of RNA Pol II elongation complex	0.00046	POLR2I|ELOB|LEO1|GTF2F2|POLR2K|CDC73|RTF1|POLR2A	4.14e-06	HSA-112382	0.333724
Innate Immune System	0.00046	LCP2|PSMD8|NFKBIA|PIK3R2|RAB3A|MLEC|LTF|IRAK2|DSG1|PSMA6|APP|S100A1|PRKCE|MRE11|PSEN1|POLR2K|PIGR|TAB2|DHX9|MAP3K7|AGER|UBR4|SYK|FTL|B4GALT1|NFATC2|ITGB2|MAP2K7|CD14|HRAS|MAP2K6|VAV1|CYFIP2|MAP3K14|CDC42	4.01e-06	HSA-168249	0.333724
Death Receptor Signaling	0.00046	NFKBIA|SMPD3|STUB1|PSEN1|NET1|TAB2|MAP3K7|TRAF1|ITSN1|BCL2L11|RACK1|VAV1	3.99e-06	HSA-73887	0.333724
RNA Polymerase II Transcription	0.00048	PSMD8|STUB1|POLR2I|MED31|CCND1|MED4|PSMA6|ELOB|CPSF6|GTF2E1|LEO1|UBE2E1|ZNF3|FANCI|CSTF3|MAGOHB|MRE11|GTF2F2|POLR2K|BLM|NR3C2|MTOR|EXO1|DLL1|CDC73|CHTOP|PRMT6|GTF2B|RAD1|SMARCA2|RTF1|RAD9B|BCL2L11|NFATC2|SNRPB|CHD4|DDIT3|POLR2A|MAP2K6|YAP1|EIF4A3	5.08e-06	HSA-73857	0.331876
Signaling by FGFR in disease	0.00063	POLR2I|CPSF6|GTF2F2|POLR2K|FGF17|FGFR1|HRAS|POLR2A	7.21e-06	HSA-1226099	0.320066
MyD88:MAL(TIRAP) cascade initiated on plasma membrane	0.00063	NFKBIA|IRAK2|APP|S100A1|TAB2|MAP3K7|AGER|MAP2K7|CD14|MAP2K6	7.58e-06	HSA-166058	0.320066
Diseases of signal transduction by growth factor receptors and second messengers	0.00063	PSMD8|POLR2I|PIK3R2|PSMA6|CPSF6|DUSP16|PPFIBP1|PSEN1|GTF2F2|POLR2K|FGF17|MTOR|DLL1|DUSP10|BCL2L11|FGFR1|HRAS|ITGB3|POLR2A|VAV1	7.18e-06	HSA-5663202	0.320066
Toll Like Receptor 4 (TLR4) Cascade	0.00071	NFKBIA|IRAK2|APP|S100A1|TAB2|MAP3K7|AGER|ITGB2|MAP2K7|CD14|MAP2K6	9.89e-06	HSA-166016	0.314874
Metabolism of proteins	0.0011	PSMD8|JOSD1|NFKBIA|TBCB|RAB3A|AIMP2|MLEC|LTF|APOA1|BMP4|TUBA4A|CMA1|VHL|PSMA6|ELOB|CP|POLB|APP|ADAMTS1|RAD21|LEO1|UBE2E1|COPS6|PABPC1|SLC34A1|BLM|NR3C2|CDC73|UCHL5|MAP3K7|ARFGEF2|HSPG2|RNF5|UBD|STAM|B4GALT1|RTF1|VDAC1|RPL14|RPS8|DDX17|PEX5|PPP6C|EEF1D|RPS24|VAMP2|MRPL37|PIGN|KCTD7|SRP72|ITM2B	1.58e-05	HSA-392499	0.295861
TRAF6 mediated induction of NFkB and MAP kinases upon TLR7/8 or 9 activation	0.0014	NFKBIA|IRAK2|APP|TAB2|MAP3K7|AGER|MAP2K7|CD14|MAP2K6	2.15e-05	HSA-975138	0.285387
GPVI-mediated activation cascade	0.0015	LCP2|PIK3R2|SYK|PRKCZ|VAV1|CDC42	2.27e-05	HSA-114604	0.282391
TRIF(TICAM1)-mediated TLR4 signaling	0.002	NFKBIA|IRAK2|APP|TAB2|MAP3K7|AGER|MAP2K7|CD14|MAP2K6	3.33e-05	HSA-937061	0.269897
Signaling by Interleukins	0.0026	PSMD8|NFKBIA|PIK3R2|CCND1|IRAK2|PSMA6|APP|TAB2|MAP3K7|AGER|SYK|PTPRZ1|ITGB2|MAP2K7|VAMP2|VIM|MAP2K6|VAV1|CDC42	4.74e-05	HSA-449147	0.258503
TAK1-dependent IKK and NF-kappa-B activation	0.0028	NFKBIA|IRAK2|APP|TAB2|MAP3K7|AGER	5.7e-05	HSA-445989	0.255284
Regulation of expression of SLITs and ROBOs	0.0028	PSMD8|PSMA6|ELOB|SLIT1|PABPC1|MAGOHB|RPL14|RPS8|RPS24|ROBO1|EIF4A3	5.39e-05	HSA-9010553	0.255284
Interleukin-1 signaling	0.0028	PSMD8|NFKBIA|IRAK2|PSMA6|APP|TAB2|MAP3K7|AGER|MAP2K6	5.36e-05	HSA-9020702	0.255284
Signaling by FGFR	0.003	POLR2I|GTF2F2|HNRNPA1|POLR2K|FGF17|FGFR1|HRAS|POLR2A	6.14e-05	HSA-190236	0.252288
Signaling by FGFR2 in disease	0.0031	POLR2I|GTF2F2|POLR2K|FGF17|HRAS|POLR2A	6.42e-05	HSA-5655253	0.250864
FGFR2 alternative splicing	0.0032	POLR2I|GTF2F2|HNRNPA1|POLR2K|POLR2A	6.91e-05	HSA-6803529	0.249485
Costimulation by the CD28 family	0.0036	PIK3R2|MTOR|HLA-DQA2|HLA-DQB1|VAV1|MAP3K14|CDC42	7.78e-05	HSA-388841	0.24437
Downstream TCR signaling	0.004	PSMD8|NFKBIA|PIK3R2|PSMA6|TAB2|MAP3K7|HLA-DQA2|HLA-DQB1	8.85e-05	HSA-202424	0.239794
Cell Cycle	0.0042	PSMD8|POLR2I|CCND1|TUBA4A|PSMA6|CEP164|SMC2|MAD2L1|RAD21|UBE2E1|PPP2R2A|MRE11|POLR2K|BLM|SYNE2|EXO1|RAD1|RAD9B|CEP250|SUN1|PPP6C|POLR2A|ACD	0.00011	HSA-1640170	0.237675
HIV Transcription Initiation	0.0042	POLR2I|GTF2E1|GTF2F2|POLR2K|GTF2B|POLR2A	0.0001	HSA-167161	0.237675
RNA Polymerase II HIV Promoter Escape	0.0042	POLR2I|GTF2E1|GTF2F2|POLR2K|GTF2B|POLR2A	0.0001	HSA-167162	0.237675
Transcription of the HIV genome	0.0042	POLR2I|ELOB|GTF2E1|GTF2F2|POLR2K|GTF2B|POLR2A	0.00011	HSA-167172	0.237675
CLEC7A (Dectin-1) signaling	0.0042	PSMD8|NFKBIA|PSMA6|TAB2|MAP3K7|SYK|NFATC2|MAP3K14	0.00012	HSA-5607764	0.237675
RNA Polymerase II Promoter Escape	0.0042	POLR2I|GTF2E1|GTF2F2|POLR2K|GTF2B|POLR2A	0.0001	HSA-73776	0.237675
RNA Polymerase II Transcription Pre-Initiation And Promoter Opening	0.0042	POLR2I|GTF2E1|GTF2F2|POLR2K|GTF2B|POLR2A	0.0001	HSA-73779	0.237675
RNA Polymerase II Transcription Initiation	0.0042	POLR2I|GTF2E1|GTF2F2|POLR2K|GTF2B|POLR2A	0.0001	HSA-75953	0.237675
MyD88 cascade initiated on plasma membrane	0.0042	NFKBIA|IRAK2|APP|TAB2|MAP3K7|AGER|MAP2K7|MAP2K6	9.49e-05	HSA-975871	0.237675
IRAK2 mediated activation of TAK1 complex upon TLR7/8 or 9 stimulation	0.0046	IRAK2|TAB2|MAP3K7|CD14	0.00013	HSA-975163	0.233724
Pausing and recovery of Tat-mediated HIV elongation	0.0049	POLR2I|ELOB|GTF2F2|POLR2K|POLR2A	0.00014	HSA-167238	0.23098
Tat-mediated HIV elongation arrest and recovery	0.0049	POLR2I|ELOB|GTF2F2|POLR2K|POLR2A	0.00014	HSA-167243	0.23098
Toll Like Receptor 3 (TLR3) Cascade	0.0049	NFKBIA|IRAK2|APP|TAB2|MAP3K7|AGER|MAP2K7|MAP2K6	0.00015	HSA-168164	0.23098
Generation of second messenger molecules	0.0049	LCP2|HLA-DQA2|HLA-DQB1|EVL|FYB1	0.00014	HSA-202433	0.23098
Signaling by FGFR2	0.0049	POLR2I|GTF2F2|HNRNPA1|POLR2K|FGF17|HRAS|POLR2A	0.00014	HSA-5654738	0.23098
Platelet activation, signaling and aggregation	0.0049	LCP2|PIK3R2|PFN1|APOA1|TUBA4A|APP|PRKCE|ACTN2|SYK|PRKCZ|ITGB3|VAV1|CDC42	0.00015	HSA-76002	0.23098
SARS-CoV Infections	0.0049	NFKBIA|IRAK2|VHL|HNRNPA1|G3BP2|TAB2|MAP3K7|HSPG2|SYK|RPS8|SNRPB|RPS24|CHD4|ATP1A1|AP2S1|VAV1|AP2B1	0.00014	HSA-9679506	0.23098
TRAF6-mediated induction of TAK1 complex within TLR4 complex	0.0051	IRAK2|TAB2|MAP3K7|CD14	0.00016	HSA-937072	0.229243
HIV Infection	0.0055	PSMD8|POLR2I|PSMA6|ELOB|GTF2E1|GTF2F2|POLR2K|VTA1|GTF2B|POLR2A|AP2S1|AP2B1	0.00018	HSA-162906	0.225964
HIV elongation arrest and recovery	0.0058	POLR2I|ELOB|GTF2F2|POLR2K|POLR2A	0.00019	HSA-167287	0.223657
Pausing and recovery of HIV elongation	0.0058	POLR2I|ELOB|GTF2F2|POLR2K|POLR2A	0.00019	HSA-167290	0.223657
FGFR2 mutant receptor activation	0.0058	POLR2I|GTF2F2|POLR2K|FGF17|POLR2A	0.00019	HSA-1839126	0.223657
CD28 co-stimulation	0.0058	PIK3R2|MTOR|VAV1|MAP3K14|CDC42	0.00019	HSA-389356	0.223657
Cargo recognition for clathrin-mediated endocytosis	0.0061	COPS6|ITSN2|STAM|ITSN1|PICALM|VAMP2|AP2S1|AP2B1	0.00021	HSA-8856825	0.221467
FCERI mediated MAPK activation	0.0062	LCP2|SYK|MAP2K7|HRAS|VAV1	0.00021	HSA-2871796	0.220761
TNF signaling	0.0062	SMPD3|STUB1|TAB2|MAP3K7|TRAF1|RACK1	0.00022	HSA-75893	0.220761
Impaired BRCA2 binding to RAD51	0.0062	MRE11|BLM|EXO1|RAD1|RAD9B	0.00021	HSA-9709570	0.220761
DNA Repair	0.0064	POLR2I|POLB|PCLAF|COPS6|FANCI|MRE11|POLR2K|USP1|BLM|EXO1|RAD1|RAD9B|POLR2A|ACD	0.00023	HSA-73894	0.219382
C-type lectin receptors (CLRs)	0.007	PSMD8|NFKBIA|PSMA6|TAB2|MAP3K7|SYK|NFATC2|HRAS|MAP3K14	0.00025	HSA-5621481	0.21549
Striated Muscle Contraction	0.0074	TMOD3|ACTN2|VIM|TNNT1|NEB	0.00027	HSA-390522	0.213077
Signaling by FGFR2 IIIa TM	0.0076	POLR2I|GTF2F2|POLR2K|POLR2A	0.00028	HSA-8851708	0.211919
HDR through Single Strand Annealing (SSA)	0.0081	MRE11|BLM|EXO1|RAD1|RAD9B	0.0003	HSA-5685938	0.209151
JNK (c-Jun kinases) phosphorylation and activation mediated by activated human TAK1	0.0087	IRAK2|TAB2|MAP3K7|MAP2K7	0.00033	HSA-450321	0.206048
Signaling by the B Cell Receptor (BCR)	0.0087	PSMD8|NFKBIA|PSMA6|MAP3K7|SYK|NFATC2|HRAS|VAV1	0.00033	HSA-983705	0.206048
Presynaptic phase of homologous DNA pairing and strand exchange	0.0098	MRE11|BLM|EXO1|RAD1|RAD9B	0.00038	HSA-5693616	0.200877
TP53 Regulates Transcription of DNA Repair Genes	0.0102	POLR2I|ELOB|FANCI|GTF2F2|POLR2K|POLR2A	0.0004	HSA-6796648	0.19914
RHOU GTPase cycle	0.0106	PARD6A|PIK3R2|ITSN2|STAM|CDC42	0.00042	HSA-9013420	0.197469
Activated TAK1 mediates p38 MAPK activation	0.0111	IRAK2|TAB2|MAP3K7|MAP2K6	0.00046	HSA-450302	0.195468
L1CAM interactions	0.0115	TUBA4A|DLG1|FGFR1|NUMB|ITGB3|AP2S1|AP2B1|RDX	0.00048	HSA-373760	0.19393
Abortive elongation of HIV-1 transcript in the absence of Tat	0.0125	POLR2I|GTF2F2|POLR2K|POLR2A	0.00053	HSA-167242	0.190309
RNA Polymerase II Transcription Termination	0.0126	CPSF6|CSTF3|MAGOHB|CHTOP|SNRPB|EIF4A3	0.00055	HSA-73856	0.189963
Extracellular matrix organization	0.0127	BMP4|CMA1|NID1|HAPLN1|PLOD2|APP|ADAMTS1|PLEC|PSEN1|HSPG2|ITGB2|ACAN|ITGB3	0.00056	HSA-1474244	0.18962
Formation of HIV-1 elongation complex containing HIV-1 Tat	0.0129	POLR2I|ELOB|GTF2F2|POLR2K|POLR2A	0.00057	HSA-167200	0.188941
Formation of HIV elongation complex in the absence of HIV Tat	0.0152	POLR2I|ELOB|GTF2F2|POLR2K|POLR2A	0.00069	HSA-167152	0.181816
Regulation of commissural axon pathfinding by SLIT and ROBO	0.0157	SLIT1|DCC|ROBO1	0.00072	HSA-428542	0.18041
IRAK2 mediated activation of TAK1 complex	0.0157	IRAK2|TAB2|MAP3K7	0.00072	HSA-937042	0.18041
Vesicle-mediated transport	0.0177	RAB3A|APOA1|LRP1|TUBA4A|APP|COPS6|KIF15|DENND5A|ITSN2|VTA1|SNAPIN|KIF20B|FTL|STAM|ITSN1|PICALM|TBC1D10A|PPP6C|VAMP2|AP2S1|AP2B1	0.00083	HSA-5653656	0.175203
Recycling pathway of L1	0.0191	TUBA4A|NUMB|AP2S1|AP2B1|RDX	0.00091	HSA-437239	0.171897
RNA Pol II CTD phosphorylation and interaction with CE during HIV infection	0.0192	POLR2I|GTF2F2|POLR2K|POLR2A	0.00092	HSA-167160	0.17167
RNA Pol II CTD phosphorylation and interaction with CE	0.0192	POLR2I|GTF2F2|POLR2K|POLR2A	0.00092	HSA-77075	0.17167
RNA polymerase II transcribes snRNA genes	0.0197	POLR2I|GTF2E1|GTF2F2|POLR2K|GTF2B|POLR2A	0.00096	HSA-6807505	0.170553
Transcriptional Regulation by TP53	0.0199	POLR2I|ELOB|FANCI|MRE11|GTF2F2|POLR2K|BLM|MTOR|EXO1|RAD1|RAD9B|CHD4|POLR2A|MAP2K6	0.00098	HSA-3700989	0.170115
Late Phase of HIV Life Cycle	0.0212	POLR2I|ELOB|GTF2E1|GTF2F2|POLR2K|VTA1|GTF2B|POLR2A	0.001	HSA-162599	0.167366
mRNA Splicing - Minor Pathway	0.0215	POLR2I|GTF2F2|POLR2K|SNRPB|POLR2A	0.0011	HSA-72165	0.166756
DAP12 signaling	0.023	LCP2|PIK3R2|SYK|HRAS	0.0012	HSA-2424491	0.163827
mRNA Capping	0.023	POLR2I|GTF2F2|POLR2K|POLR2A	0.0012	HSA-72086	0.163827
Post-translational protein modification	0.0238	PSMD8|JOSD1|NFKBIA|RAB3A|MLEC|APOA1|BMP4|TUBA4A|VHL|PSMA6|ELOB|CP|POLB|APP|ADAMTS1|RAD21|LEO1|UBE2E1|COPS6|BLM|NR3C2|CDC73|UCHL5|MAP3K7|RNF5|UBD|STAM|B4GALT1|RTF1|VDAC1|DDX17|PEX5|PPP6C|PIGN|KCTD7	0.0012	HSA-597592	0.162342
Signaling by Rho GTPases, Miro GTPases and RHOBTB3	0.0238	PARD6A|PIK3R2|PFN1|TUBA4A|VHL|KIDINS220|DSG1|MAD2L1|TMOD3|ARHGEF25|NET1|ITSN2|STAM|PRKCZ|ITSN1|EVL|PICALM|VIM|VAV1|CYFIP2|CDC42	0.0012	HSA-9716542	0.162342
E3 ubiquitin ligases ubiquitinate target proteins	0.026	LEO1|UBE2E1|CDC73|RTF1|PEX5	0.0014	HSA-8866654	0.158503
Downstream signaling events of B Cell Receptor (BCR)	0.0263	PSMD8|NFKBIA|PSMA6|MAP3K7|NFATC2|HRAS	0.0014	HSA-1168372	0.158004
Class I MHC mediated antigen processing & presentation	0.0265	PSMD8|STUB1|VHL|RNF144B|PSMA6|ELOB|S100A1|UBE2E1|TRIM41|UBE2U|UBR2|UBR4|CD14|KCTD7	0.0014	HSA-983169	0.157675
Hemostasis	0.0291	LCP2|PIK3R2|PFN1|APOA1|TUBA4A|APP|PSG6|PRKCE|KIF15|ACTN2|KIF20B|SYK|PRKCZ|ITGB2|PSG5|HRAS|ITGB3|VAV1|CDC42	0.0016	HSA-109582	0.153611
Nucleotide-binding domain, leucine rich repeat containing receptor (NLR) signaling pathways	0.0291	IRAK2|APP|TAB2|MAP3K7|MAP2K6	0.0016	HSA-168643	0.153611
Nuclear signaling by ERBB4	0.0294	PSEN1|TAB2|ADAP1|YAP1	0.0016	HSA-1251985	0.153165
Reproduction	0.0305	RAD21|MRE11|BLM|SYNE2|B4GALT1|SUN1|ACD	0.0017	HSA-1474165	0.15157
Nonsense Mediated Decay (NMD) enhanced by the Exon Junction Complex (EJC)	0.0305	PABPC1|MAGOHB|PPP2R2A|RPL14|RPS8|RPS24|EIF4A3	0.0017	HSA-975957	0.15157
Signaling by NTRK1 (TRKA)	0.0313	PIK3R2|KIDINS220|HRAS|CHD4|AP2S1|AP2B1|ADCYAP1R1	0.0018	HSA-187037	0.150446
Formation of the Early Elongation Complex	0.0314	POLR2I|GTF2F2|POLR2K|POLR2A	0.0018	HSA-113418	0.150307
Formation of the HIV-1 Early Elongation Complex	0.0314	POLR2I|GTF2F2|POLR2K|POLR2A	0.0018	HSA-167158	0.150307
TNFR1-induced NFkappaB signaling pathway	0.0314	TAB2|MAP3K7|TRAF1|RACK1	0.0018	HSA-5357956	0.150307
mRNA 3-end processing	0.0314	CPSF6|CSTF3|MAGOHB|CHTOP|EIF4A3	0.0018	HSA-72187	0.150307
Antigen processing: Ubiquitination & Proteasome degradation	0.0314	PSMD8|STUB1|VHL|RNF144B|PSMA6|ELOB|UBE2E1|TRIM41|UBE2U|UBR2|UBR4|KCTD7	0.0019	HSA-983168	0.150307
Signaling by ERBB4	0.033	PSEN1|TAB2|HRAS|ADAP1|YAP1	0.002	HSA-1236394	0.148149
FCERI mediated Ca+2 mobilization	0.033	LCP2|SYK|NFATC2|VAV1	0.002	HSA-2871809	0.148149
Signaling by Nuclear Receptors	0.0331	DLD|POLR2I|PIK3R2|CCND1|RAD21|ALDH1A3|GTF2F2|POLR2K|PRKCZ|HRAS|POLR2A	0.002	HSA-9006931	0.148017
Signaling by Rho GTPases	0.0348	PARD6A|PIK3R2|PFN1|TUBA4A|KIDINS220|DSG1|MAD2L1|TMOD3|ARHGEF25|NET1|ITSN2|STAM|PRKCZ|ITSN1|EVL|PICALM|VIM|VAV1|CYFIP2|CDC42	0.0021	HSA-194315	0.145842
Meiosis	0.0354	RAD21|MRE11|BLM|SYNE2|SUN1|ACD	0.0022	HSA-1500620	0.1451
NOD1/2 Signaling Pathway	0.0354	IRAK2|TAB2|MAP3K7|MAP2K6	0.0022	HSA-168638	0.1451
Membrane Trafficking	0.0354	RAB3A|TUBA4A|APP|COPS6|KIF15|DENND5A|ITSN2|VTA1|SNAPIN|KIF20B|FTL|STAM|ITSN1|PICALM|TBC1D10A|PPP6C|VAMP2|AP2S1|AP2B1	0.0022	HSA-199991	0.1451
ESR-mediated signaling	0.0354	POLR2I|PIK3R2|CCND1|RAD21|GTF2F2|POLR2K|PRKCZ|HRAS|POLR2A	0.0022	HSA-8939211	0.1451
Fcgamma receptor (FCGR) dependent phagocytosis	0.0365	PIK3R2|PRKCE|SYK|VAV1|CYFIP2|CDC42	0.0023	HSA-2029480	0.143771
MAP kinase activation	0.038	IRAK2|TAB2|MAP3K7|MAP2K7|MAP2K6	0.0024	HSA-450294	0.142022
PCP/CE pathway	0.04	PSMD8|PARD6A|PFN1|PSMA6|AP2S1|AP2B1	0.0026	HSA-4086400	0.139794
Regulation of TP53 Activity	0.0412	MRE11|BLM|MTOR|EXO1|RAD1|RAD9B|CHD4|MAP2K6	0.0027	HSA-5633007	0.13851
RHO GTPase cycle	0.0412	PARD6A|PIK3R2|KIDINS220|DSG1|TMOD3|ARHGEF25|NET1|ITSN2|STAM|ITSN1|PICALM|VIM|VAV1|CYFIP2|CDC42	0.0027	HSA-9012999	0.13851
EPH-Ephrin signaling	0.0413	PSEN1|ITSN1|HRAS|AP2S1|AP2B1|CDC42	0.0027	HSA-2682334	0.138405
RAF/MAP kinase cascade	0.0424	PSMD8|PIK3R2|PSMA6|DUSP16|DLG1|FGF17|ACTN2|DUSP10|FGFR1|HRAS|ITGB3	0.0028	HSA-5673001	0.137263
Telomere Maintenance	0.0429	POLR2I|POLR2K|BLM|PPP6C|POLR2A|ACD	0.0029	HSA-157579	0.136754
Signaling by FGFR1 in disease	0.0431	CPSF6|FGF17|FGFR1|HRAS	0.0029	HSA-5655302	0.136552
Regulation of cortical dendrite branching	0.0431	SLIT1|ROBO1	0.0029	HSA-8985801	0.136552
MAPK family signaling cascades	0.0445	PSMD8|PIK3R2|PSMA6|DUSP16|DLG1|FGF17|ACTN2|DUSP10|FGFR1|HRAS|ITGB3|CDC42	0.003	HSA-5683057	0.135164
Generic Transcription Pathway	0.0461	PSMD8|STUB1|POLR2I|MED31|CCND1|MED4|PSMA6|ELOB|UBE2E1|ZNF3|FANCI|MRE11|GTF2F2|POLR2K|BLM|NR3C2|MTOR|EXO1|DLL1|PRMT6|RAD1|SMARCA2|RAD9B|BCL2L11|NFATC2|CHD4|DDIT3|POLR2A|MAP2K6|YAP1	0.0032	HSA-212436	0.13363
p75 NTR receptor-mediated signalling	0.0496	NFKBIA|PSEN1|NET1|ITSN1|BCL2L11|VAV1	0.0035	HSA-193704	0.130452

## Sheet: Supplementary Table 8
Significant Pathways per KEGG
description	FDR value	genes	p-value	term name	transferred FDR value
Osteoclast differentiation	0.00013	LCP2|NFKBIA|PIK3R2|TAB2|MAP3K7|SYK|NFATC2|MAP2K7|FHL2|ITGB3|MAP2K6|MAP3K14	3.98e-07	hsa04380	0.388606
Rap1 signaling pathway	0.00013	LCP2|PARD6A|PIK3R2|PFN1|FGF17|PRKCZ|EVL|ITGB2|FGFR1|HRAS|ITGB3|TLN2|MAP2K6|VAV1|CDC42	4.85e-07	hsa04015	0.388606
T cell receptor signaling pathway	0.00013	LCP2|NFKBIA|PIK3R2|DLG1|MAP3K7|NFATC2|MAP2K7|HRAS|VAV1|MAP3K14|CDC42	5.12e-07	hsa04660	0.388606
Viral carcinogenesis	0.00039	NFKBIA|PIK3R2|CCND1|POLB|GTF2E1|DLG1|GTF2B|TRAF1|UBR4|SYK|HRAS|CHD4|CDC42	4.7e-06	hsa05203	0.340894
Epstein-Barr virus infection	0.00051	PSMD8|NFKBIA|PIK3R2|CCND1|TAB2|MAP3K7|HLA-DQA2|SYK|BCL2L11|MAP2K7|VIM|MAP2K6|MAP3K14	7.66e-06	hsa05169	0.329243
Salmonella infection	0.001	NFKBIA|PFN1|FHOD1|FYCO1|TAB2|MAP3K7|GAPDH|MAP2K7|CD14|HRAS|MAP2K6|CYFIP2|CDC42	1.8e-05	hsa05132	0.3
Human T-cell leukemia virus 1 infection	0.001	NFKBIA|PIK3R2|CCND1|POLB|MAD2L1|DLG1|HLA-DQA2|VDAC1|NFATC2|ITGB2|HRAS|TLN2|MAP3K14	1.88e-05	hsa05166	0.3
Yersinia infection	0.001	LCP2|NFKBIA|PIK3R2|TAB2|MAP3K7|NFATC2|MAP2K7|MAP2K6|VAV1|CDC42	2.16e-05	hsa05135	0.3
Tight junction	0.0011	PARD6A|CCND1|TUBA4A|PRKCE|PPP2R2A|DLG1|PRKCZ|MAP2K7|AMOTL2|RDX|CDC42	2.87e-05	hsa04530	0.295861
Fc epsilon RI signaling pathway	0.0024	LCP2|PIK3R2|SYK|MAP2K7|HRAS|MAP2K6|VAV1	7.12e-05	hsa04664	0.261979
Cellular senescence	0.003	PIK3R2|CCND1|MRE11|MTOR|RAD1|RAD9B|VDAC1|NFATC2|HRAS|MAP2K6	9.75e-05	hsa04218	0.252288
Shigellosis	0.0032	NFKBIA|PIK3R2|PFN1|HK2|PRKCE|MTOR|TAB2|MAP3K7|VDAC1|CD14|TLN2|CDC42	0.00011	hsa05131	0.249485
TNF signaling pathway	0.0077	NFKBIA|PIK3R2|TAB2|MAP3K7|TRAF1|MAP2K7|MAP2K6|MAP3K14	0.0003	hsa04668	0.211351
Neurotrophin signaling pathway	0.0077	NFKBIA|PIK3R2|IRAK2|KIDINS220|PSEN1|MAP2K7|HRAS|CDC42	0.00031	hsa04722	0.211351
Regulation of actin cytoskeleton	0.0077	PIK3R2|PFN1|FGF17|ITGB2|FGFR1|HRAS|ITGB3|VAV1|CYFIP2|RDX|CDC42	0.00032	hsa04810	0.211351
MAPK signaling pathway	0.0077	DUSP16|FGF17|DUSP10|TAB2|MAP3K7|MAP2K7|CD14|FGFR1|HRAS|DDIT3|MAP2K6|MAP3K14|CDC42	0.00036	hsa04010	0.211351
Thyroid hormone signaling pathway	0.0096	PIK3R2|CCND1|BMP4|MED4|MTOR|HRAS|ATP1A1|ITGB3	0.00048	hsa04919	0.201773
Kaposi sarcoma-associated herpesvirus infection	0.0098	NFKBIA|PIK3R2|CCND1|ATG3|MTOR|SYK|NFATC2|MAP2K7|HRAS|MAP2K6	0.00052	hsa05167	0.200877
Hippo signaling pathway	0.0098	PARD6A|CCND1|BMP4|PPP2R2A|DLG1|CRB1|PRKCZ|ITGB2|YAP1	0.00054	hsa04390	0.200877
Hepatitis B	0.0108	NFKBIA|PIK3R2|TAB2|MAP3K7|HSPG2|NFATC2|MAP2K7|HRAS|MAP2K6	0.00064	hsa05161	0.196658
AGE-RAGE signaling pathway in diabetic complications	0.0108	PIK3R2|CCND1|PRKCE|AGER|PRKCZ|HRAS|CDC42	0.00066	hsa04933	0.196658
MicroRNAs in cancer	0.0108	PIK3R2|CCND1|PRKCE|MTOR|BCL2L11|HRAS|VIM|ITGB3|RDX	0.00067	hsa05206	0.196658
Type II diabetes mellitus	0.0108	PIK3R2|HK2|PRKCE|MTOR|PRKCZ	0.00069	hsa04930	0.196658
Proteoglycans in cancer	0.0108	PIK3R2|CCND1|MTOR|HSPG2|FGFR1|HRAS|ITGB3|VAV1|RDX|CDC42	0.00069	hsa05205	0.196658
Alzheimer disease	0.011	PSMD8|PIK3R2|LRP1|TUBA4A|PSMA6|APP|PSEN1|MTOR|AGER|VDAC1|GAPDH|MAP2K7|HRAS|DDIT3	0.00082	hsa05010	0.195861
Apoptosis	0.011	NFKBIA|PIK3R2|TUBA4A|TRAF1|BCL2L11|HRAS|DDIT3|MAP3K14	0.00083	hsa04210	0.195861
Toll-like receptor signaling pathway	0.011	NFKBIA|PIK3R2|TAB2|MAP3K7|MAP2K7|CD14|MAP2K6	0.00083	hsa04620	0.195861
Spliceosome	0.011	SF3A1|MAGOHB|HNRNPA1|PPIL1|PRPF40A|SNRPB|PUF60|EIF4A3	0.00087	hsa03040	0.195861
NF-kappa B signaling pathway	0.011	NFKBIA|TAB2|MAP3K7|TRAF1|SYK|CD14|MAP3K14	0.00088	hsa04064	0.195861
HIF-1 signaling pathway	0.011	PIK3R2|VHL|ELOB|HK2|ENO3|MTOR|GAPDH	0.00092	hsa04066	0.195861
Human immunodeficiency virus 1 infection	0.011	NFKBIA|PIK3R2|ELOB|MTOR|TAB2|MAP3K7|NFATC2|MAP2K7|HRAS|MAP2K6	0.00095	hsa05170	0.195861
Human papillomavirus infection	0.0115	PARD6A|PIK3R2|CCND1|PPP2R2A|PSEN1|DLG1|MTOR|UBR4|PRKCZ|HRAS|CHD4|ITGB3|CDC42	0.0011	hsa05165	0.19393
B cell receptor signaling pathway	0.0126	NFKBIA|PIK3R2|SYK|NFATC2|HRAS|VAV1	0.0012	hsa04662	0.189963
Axon guidance	0.0131	PARD6A|PIK3R2|SLIT1|PRKCZ|NFATC2|DCC|HRAS|ROBO1|CDC42	0.0013	hsa04360	0.188273
Huntington disease	0.0145	PSMD8|POLR2I|TUBA4A|PSMA6|POLR2K|MTOR|TGM2|VDAC1|MAP2K7|POLR2A|AP2S1|AP2B1	0.0015	hsa05016	0.183863
Colorectal cancer	0.0147	PIK3R2|CCND1|MTOR|BCL2L11|DCC|HRAS	0.0016	hsa05210	0.183268
PD-L1 expression and PD-1 checkpoint pathway in cancer	0.0189	NFKBIA|PIK3R2|MTOR|NFATC2|HRAS|MAP2K6	0.0021	hsa05235	0.172354
AMPK signaling pathway	0.0198	PIK3R2|CCND1|PPP2R2A|MTOR|MAP3K7|ADRA1A|ELAVL1	0.0022	hsa04152	0.170333
Natural killer cell mediated cytotoxicity	0.0198	LCP2|PIK3R2|SYK|NFATC2|ITGB2|HRAS|VAV1	0.0022	hsa04650	0.170333
Renal cell carcinoma	0.0264	PIK3R2|VHL|ELOB|HRAS|CDC42	0.0031	hsa05211	0.15784
Endocytosis	0.0264	PARD6A|VTA1|ARFGEF2|SH3GLB2|STAM|PRKCZ|HRAS|AP2S1|AP2B1|CDC42	0.0032	hsa04144	0.15784
Fluid shear stress and atherosclerosis	0.0264	PIK3R2|BMP4|MAP3K7|PRKCZ|MAP2K7|ITGB3|MAP2K6	0.0033	hsa05418	0.15784
Prostate cancer	0.0272	NFKBIA|PIK3R2|CCND1|MTOR|FGFR1|HRAS	0.0035	hsa05215	0.156543
Acute myeloid leukemia	0.0272	PIK3R2|CCND1|MTOR|CD14|HRAS	0.0036	hsa05221	0.156543
Central carbon metabolism in cancer	0.0282	PIK3R2|HK2|MTOR|FGFR1|HRAS	0.0038	hsa05230	0.154975
Leishmaniasis	0.0292	NFKBIA|TAB2|MAP3K7|HLA-DQA2|ITGB2	0.004	hsa05140	0.153462
C-type lectin receptor signaling pathway	0.03	NFKBIA|PIK3R2|SYK|NFATC2|HRAS|MAP3K14	0.0042	hsa04625	0.152288
Melanoma	0.0332	PIK3R2|CCND1|FGF17|FGFR1|HRAS	0.0047	hsa05218	0.147886
EGFR tyrosine kinase inhibitor resistance	0.0424	PIK3R2|AXL|MTOR|BCL2L11|HRAS	0.0062	hsa01521	0.137263
Breast cancer	0.0424	PIK3R2|CCND1|FGF17|MTOR|DLL1|FGFR1|HRAS	0.0062	hsa05224	0.137263

## Sheet: Supplementary Table 9
Significant Pathways per WikiPathways
description	FDR value	genes	p-value	term name	transferred FDR value
VEGFA-VEGFR2 signaling	6.44e-08	NFKBIA|PIK3R2|PFN1|CCND1|FHOD1|FAM120A|ADAMTS1|PRKCE|TMOD3|PABPC1|MTOR|STAM|SHB|PRKCZ|SMARCA2|PTPRZ1|NFATC2|GAPDH|MAP2K7|FHL2|HRAS|RACK1|NUMB|ITGB3|MAP2K6|AP2S1|NAP1L1|CDC42	8.25e-11	WP3888	0.719111
RANKL/RANK signaling pathway	7.97e-07	NFKBIA|PIK3R2|MTOR|TAB2|MAP3K7|TRAF1|SYK|MAP2K7|FHL2|MAP2K6|CDC42	2.04e-09	WP2018	0.609854
T-cell receptor signaling pathway	5.07e-05	LCP2|NFKBIA|PIK3R2|MAP3K7|NFATC2|HRAS|VIM|VAV1|MAP3K14|FYB1|CDC42	1.95e-07	WP69	0.429499
IL-1 signaling pathway	5.49e-05	NFKBIA|PIK3R2|IRAK2|TAB2|MAP3K7|PRKCZ|MAP2K7|MAP2K6|MAP3K14	2.81e-07	WP195	0.426043
T-cell antigen receptor (TCR) pathway during Staphylococcus aureus infection	0.00011	LCP2|NFKBIA|CHP1|DLG1|MAP3K7|NFATC2|MAP2K7|MAP3K14|CALM1	6.98e-07	WP3863	0.395861
TGF-beta signaling pathway	0.00082	TGFBR3|PARD6A|PIK3R2|CCND1|APP|UCHL5|MAP3K7|ITGB3|MAP2K6|YAP1|CDC42	6.26e-06	WP366	0.308619
Alzheimers disease and miRNA effects	0.0011	PSMD8|PIK3R2|LRP1|TUBA4A|PSMA6|APP|PSEN1|MTOR|AGER|VDAC1|GAPDH|MAP2K7|HRAS|DDIT3|CALM1	9.6e-06	WP2059	0.295861
TNF-alpha signaling pathway	0.0011	NFKBIA|TAB2|MAP3K7|TRAF1|PRKCZ|MAP2K7|HRAS|MAP2K6|MAP3K14	1.35e-05	WP231	0.295861
Interleukin-1 (IL-1) structural pathway	0.0011	NFKBIA|IRAK2|TAB2|MAP3K7|MAP2K7|MAP2K6|MAP3K14	1.2e-05	WP2637	0.295861
Alzheimers disease	0.0011	PSMD8|PIK3R2|LRP1|TUBA4A|PSMA6|APP|PSEN1|MTOR|AGER|VDAC1|GAPDH|MAP2K7|HRAS|DDIT3|CALM1	9.6e-06	WP5124	0.295861
B cell receptor signaling pathway	0.0014	NFKBIA|PIK3R2|MAP3K7|SYK|NFATC2|HRAS|MAP2K6|VAV1|CDC42	2e-05	WP23	0.285387
Cardiac hypertrophic response	0.0016	MTOR|MAP3K7|NFATC2|MAP2K7|MAP2K6|MAP3K14|CALM1	2.41e-05	WP2795	0.279588
Eukaryotic transcription initiation	0.0034	POLR2I|GTF2E1|GTF2F2|POLR2K|GTF2B|POLR2A	5.7e-05	WP405	0.246852
Brain-derived neurotrophic factor (BDNF) signaling pathway	0.0037	NFKBIA|PIK3R2|RAB3A|KIDINS220|DLG1|MTOR|BCL2L11|HRAS|RACK1|CDC42	6.71e-05	WP2380	0.24318
MAPK signaling pathway	0.0044	DUSP16|FGF17|DUSP10|TAB2|MAP3K7|MAP2K7|CD14|FGFR1|HRAS|DDIT3|MAP2K6|MAP3K14|CDC42	8.49e-05	WP382	0.235655
Malignant pleural mesothelioma	0.0044	CCND1|SETDB1|ADAMTS1|MAD2L1|FGF17|MTOR|BAG2|AGER|ITGB2|MAP2K7|MDK|FGFR1|HRAS|DDIT3|ITGB3|TNNT1|MAP2K6|YAP1	8.59e-05	WP5087	0.235655
TROP2 regulatory signaling	0.0057	CCND1|PSEN1|MDK|RACK1|VIM|NUMB	0.00012	WP5300	0.224413
Signal transduction through IL1R	0.0082	NFKBIA|IRAK2|MAP3K7|MAP2K6|MAP3K14	0.00019	WP4496	0.208619
p38 MAPK signaling pathway	0.0099	MAP3K7|HRAS|DDIT3|MAP2K6|CDC42	0.00024	WP400	0.200436
DNA IR-damage and cellular response via ATR	0.0099	POLB|CEP164|FANCI|MRE11|USP1|EXO1|RAD1	0.00025	WP4016	0.200436
Glioblastoma signaling pathways	0.0101	PIK3R2|CCND1|PRKCZ|MAP2K7|FGFR1|HRAS|MAP2K6	0.00027	WP2261	0.199568
Clear cell renal cell carcinoma pathways	0.0101	KCNJ2|VHL|PLOD2|HK2|ENO3|MTOR|GAPDH	0.00027	WP4018	0.199568
Gastrin signaling pathway	0.0113	NFKBIA|PIK3R2|CCND1|PRKCE|MTOR|ELAVL1|HRAS|CDC42	0.00033	WP4659	0.194692
Mesodermal commitment pathway	0.012	CCND1|BMP4|ARID5B|DLL1|EXT2|CEP250|FGFR1|UBR5|YAP1	0.00037	WP2857	0.192082
Modulators of TCR signaling and T cell activation	0.012	LCP2|NFKBIA|PIK3R2|ELOB|VAV1|MAP3K14	0.00037	WP5072	0.192082
Regulation of actin cytoskeleton	0.0129	PIK3R2|PFN1|FGF17|CD14|FGFR1|VAV1|CYFIP2|RDX|CDC42	0.00043	WP51	0.188941
Androgen receptor signaling pathway	0.0133	STUB1|PIK3R2|CCND1|ZMIZ1|FHL2|RACK1|CDC42	0.00046	WP138	0.187615
Ebstein-Barr virus LMP1 signaling	0.0149	NFKBIA|MAP3K7|TRAF1|MAP3K14	0.00053	WP262	0.182681
Fatty Acids and Lipoproteins Transport in Hepatocytes	0.0149	PON1|APOA1|LRP1|APP|ITSN2|SCP2|AGER|ITSN1|PICALM|VDAC1|PEX5|HRAS|AP2S1|AP2B1|CDC42	0.00055	WP5323	0.182681
mRNA processing	0.0162	SF3A1|HNRNPL|CSTF3|HNRNPA1|DHX9|PRPF40A|SNRPB|POLR2A	0.00062	WP411	0.179048
Neurodegeneration with brain iron accumulation (NBIA) subtypes pathway	0.0162	CP|ATG3|MTOR|SCP2|FTL	0.00063	WP4577	0.179048
Insulin signaling	0.0164	PIK3R2|MTOR|MAP3K7|PRKCZ|MAP2K7|HRAS|VAMP2|MAP2K6|MAP3K14	0.00067	WP481	0.178516
EGF/EGFR signaling pathway	0.018	PIK3R2|MTOR|STAM|PRKCZ|HRAS|AP2S1|VAV1|AP2B1|CDC42	0.00076	WP437	0.174473
Envelope proteins and their potential roles in EDMD physiopathology	0.018	PLEC|SYNE2|YY1AP1|SUN1|HRAS	0.00076	WP4535	0.174473
Head and neck squamous cell carcinoma	0.0187	PIK3R2|CCND1|MTOR|FGFR1|HRAS|NUMB	0.00084	WP4674	0.172816
Toll-like receptor signaling pathway	0.0201	NFKBIA|PIK3R2|TAB2|MAP3K7|MAP2K7|CD14|MAP2K6	0.00092	WP75	0.16968
MAPK and NFkB signaling pathways inhibited by Yersinia YopJ	0.0238	NFKBIA|MAP2K6|MAP3K14	0.0011	WP3849	0.162342
Endoderm differentiation	0.0257	APP|LEO1|PABPC1|CDC73|RTF1|CEP250|ELAVL1|UBR5	0.0013	WP2853	0.159007
DNA damage response (only ATM dependent)	0.0266	PIK3R2|CCND1|MAP3K7|SCP2|BCL2L11|HRAS|CDC42	0.0013	WP710	0.157512
Interferon type I signaling pathways	0.0288	PIK3R2|MTOR|RACK1|MAP2K6|VAV1	0.0015	WP585	0.154061
MicroRNAs in cardiomyocyte hypertrophy	0.0317	PIK3R2|MTOR|MAP2K7|MAP2K6|MAP3K14|CALM1	0.0017	WP1544	0.149894
EGFR tyrosine kinase inhibitor resistance	0.0317	PIK3R2|CCND1|AXL|MTOR|BCL2L11|HRAS	0.0017	WP4806	0.149894
Embryonic stem cell pluripotency pathways	0.0335	PIK3R2|BMP4|FGF17|MTOR|FGFR1|HRAS|MAP2K6	0.0019	WP3931	0.147496
Hepatitis B infection	0.0335	PIK3R2|TAB2|MAP3K7|HSPG2|NFATC2|MAP2K7|HRAS|MAP2K6	0.0019	WP4666	0.147496
Neurogenesis regulation in the olfactory epithelium	0.0335	APP|MRE11|PSEN1|DLL1|NUMB	0.0018	WP5265	0.147496
Breast cancer pathway	0.0376	PIK3R2|CCND1|MRE11|FGF17|MTOR|DLL1|FGFR1|HRAS	0.0022	WP4262	0.142481
ErbB signaling pathway	0.0386	PIK3R2|CCND1|MTOR|BCL2L11|MAP2K7|HRAS	0.0023	WP673	0.141341
Notch signaling pathway	0.0395	PIK3R2|CCND1|PSEN1|DLL1|NUMB	0.0024	WP61	0.14034
DYRK1A	0.0414	CCND1|APP|PSEN1|MTOR|DLL1	0.0026	WP5180	0.1383
G13 signaling pathway	0.0414	PIK3R2|PFN1|CDC42|CALM1	0.0026	WP524	0.1383
Striated muscle contraction pathway	0.0442	ACTN2|VIM|TNNT1|NEB	0.0029	WP383	0.135458

[truncated: 5 more sheets: Supplementary Table 10, Supplementary Table 11, Supplementary Table 12, Supplementary Table 13, Supplementary Table 14]
